# Supplementary material for: Transcriptomic Evidence Reveals the Molecular Basis for Functional Differentiation of Hemocytes in a Marine Invertebrate, Crassostrea gigas
Source: Front Immunol. 2020 May 27;11:911. doi: 10.3389/fimmu.2020.00911 (PMC7269103; doi:10.3389/fimmu.2020.00911)
Supplement: Table S3 — DEG analysis. [file Table_3.XLSX]

## Sheet: G1 vs H1
#ID	FDR	log2FC	regulated
CGI_10000015	2.32e-06	3.17867	up
CGI_10000041	0.002316	2.25274	up
CGI_10000067	6.54e-05	2.64442	up
CGI_10000077	0.001646	2.29446	up
CGI_10000147	0.001926	2.2241	up
CGI_10000174	0.0086	2.0438	up
CGI_10000281	9.8e-10	4.25051	up
CGI_10000338	4.15e-05	2.73521	up
CGI_10000381	0.002316	2.25274	up
CGI_10000508	0.003425	-2.8513	down
CGI_10000558	0.004463	2.20006	up
CGI_10000611	1.03e-09	3.69601	up
CGI_10000615	0.001359	2.67432	up
CGI_10000759	6.87e-05	3.25328	up
CGI_10000768	0.000306	2.50644	up
CGI_10000789	3.77e-05	3.32366	up
CGI_10000790	0.001992	2.35121	up
CGI_10000905	0.004167	2.43711	up
CGI_10000910	1.44e-06	4.85262	up
CGI_10000923	0.00197	2.54144	up
CGI_10000968	1.71e-08	4.2138	up
CGI_10001021	1.93e-07	3.22011	up
CGI_10001222	0.005714	2.2695	up
CGI_10001245	2.09e-08	3.32	up
CGI_10001270	0.000563	2.64005	up
CGI_10001338	0.001437	2.35071	up
CGI_10001341	0.001034	2.71084	up
CGI_10001382	1.44e-06	3.03711	up
CGI_10001407	9.27e-05	2.58433	up
CGI_10001493	0.000905	2.47707	up
CGI_10001541	0.004023	2.63397	up
CGI_10001554	0.001551	2.25711	up
CGI_10001571	0.000181	2.47262	up
CGI_10001622	2.88e-10	3.68484	up
CGI_10001663	3.27e-05	2.67105	up
CGI_10001699	5.35e-06	3.38094	up
CGI_10001716	0.002999	2.20789	up
CGI_10001764	5.18e-05	2.5993	up
CGI_10001766	4.09e-08	3.33571	up
CGI_10001797	2.79e-07	3.13165	up
CGI_10001826	1.29e-07	3.11005	up
CGI_10001827	1.81e-07	3.10643	up
CGI_10001847	0.000521	2.50204	up
CGI_10001848	3.41e-10	3.55851	up
CGI_10001850	2.31e-08	3.24013	up
CGI_10002009	0.007139	2.1615	up
CGI_10002012	0.002654	3.8022	up
CGI_10002161	0.000173	3.14081	up
CGI_10002224	0.000243	2.47626	up
CGI_10002253	1.17e-05	2.82209	up
CGI_10002299	4.99e-07	3.06239	up
CGI_10002311	0.00278	2.3873	up
CGI_10002341	0.003743	2.20352	up
CGI_10002396	1.18e-05	2.72099	up
CGI_10002469	3.15e-06	2.96092	up
CGI_10002478	0.002578	2.22269	up
CGI_10002505	0.003583	2.28776	up
CGI_10002509	2e-08	3.31611	up
CGI_10002519	0.00122	2.29551	up
CGI_10002545	0.000453	2.4625	up
CGI_10002557	7.45e-07	3.34456	up
CGI_10002625	0.000382	2.5263	up
CGI_10002658	5.15e-06	2.81163	up
CGI_10002780	6.5e-11	3.90886	up
CGI_10002798	7.72e-05	2.72805	up
CGI_10002812	4.27e-06	2.86101	up
CGI_10002864	0.007697	2.15128	up
CGI_10002892	0.001206	2.36355	up
CGI_10002916	5.21e-05	3.13303	up
CGI_10002948	0.005267	2.34462	up
CGI_10002949	2.46e-07	3.16697	up
CGI_10002950	1.94e-11	3.7902	up
CGI_10002951	1.97e-05	2.87006	up
CGI_10003059	3.11e-06	3.20706	up
CGI_10003079	0.000592	2.3456	up
CGI_10003110	0.00307	2.17435	up
CGI_10003170	3.63e-07	3.0207	up
CGI_10003365	0.000588	2.41402	up
CGI_10003397	3.27e-05	2.62813	up
CGI_10003415	0.009364	2.10053	up
CGI_10003481	0.003132	2.35195	up
CGI_10003491	0.000906	2.6103	up
CGI_10003492	0.000461	2.76911	up
CGI_10003519	2.66e-15	4.38218	up
CGI_10003628	0.000147	2.5323	up
CGI_10003638	0.001441	2.55018	up
CGI_10003650	0.000397	2.38515	up
CGI_10003699	0.003758	2.8134	up
CGI_10003730	3.96e-07	3.43848	up
CGI_10003745	0.001541	2.27411	up
CGI_10003763	0.000548	2.59373	up
CGI_10003765	0.000326	3.06065	up
CGI_10003794	1.32e-07	3.10866	up
CGI_10003853	0.001539	2.5746	up
CGI_10003866	1.42e-07	3.24627	up
CGI_10003883	1.07e-06	2.93493	up
CGI_10004091	0.006655	2.07308	up
CGI_10004101	0.001916	3.03985	up
CGI_10004115	4.58e-05	2.92954	up
CGI_10004216	3.27e-06	2.88063	up
CGI_10004220	0.001166	2.27161	up
CGI_10004277	7.89e-12	3.89583	up
CGI_10004332	0.005216	3.28476	up
CGI_10004397	0.000115	2.51315	up
CGI_10004443	1.07e-05	2.77223	up
CGI_10004461	0.004284	2.91433	up
CGI_10004466	0.000218	3.21388	up
CGI_10004503	0.001353	2.2552	up
CGI_10004513	8.05e-05	2.75458	up
CGI_10004550	0.000582	2.70012	up
CGI_10004572	6.94e-05	2.64431	up
CGI_10004621	0.000681	2.34956	up
CGI_10004647	0.001206	2.36355	up
CGI_10004692	0.001863	2.38687	up
CGI_10004701	0.000124	2.60405	up
CGI_10004762	5.81e-07	3.00623	up
CGI_10004793	5.92e-05	2.82585	up
CGI_10004800	0.000139	2.54251	up
CGI_10004802	0.001548	2.24082	up
CGI_10004837	0.000863	2.93139	up
CGI_10004857	0.007261	2.43333	up
CGI_10004862	0.000187	2.52904	up
CGI_10004869	0.009829	2.04965	up
CGI_10004893	0.001127	2.39919	up
CGI_10004930	0.000522	2.42203	up
CGI_10004950	0.000158	2.68059	up
CGI_10004955	0.005714	2.2695	up
CGI_10004988	0.003954	2.14311	up
CGI_10005181	6.14e-08	3.21483	up
CGI_10005237	5.43e-06	3.26788	up
CGI_10005241	0.009902	-2.66074	down
CGI_10005273	1.26e-09	3.4981	up
CGI_10005282	2.4e-07	3.21048	up
CGI_10005388	8.47e-05	2.60227	up
CGI_10005407	0.001069	2.38633	up
CGI_10005412	0.00015	2.82846	up
CGI_10005470	2.22e-07	3.16903	up
CGI_10005538	0.00782	2.09342	up
CGI_10005541	4.32e-07	3.00545	up
CGI_10005603	3.94e-07	3.34502	up
CGI_10005672	8.05e-05	2.75458	up
CGI_10005687	0.004833	3.0589	up
CGI_10005784	0.006344	2.08124	up
CGI_10005803	2.39e-06	2.92	up
CGI_10005851	0.000405	3.2622	up
CGI_10005868	0.001635	2.41942	up
CGI_10005871	0.007939	2.69313	up
CGI_10005883	0.000176	2.70557	up
CGI_10005976	8.95e-05	2.63136	up
CGI_10005978	0.002584	2.18497	up
CGI_10005979	0.000459	2.39946	up
CGI_10005999	5.78e-08	3.19064	up
CGI_10006000	0.005173	2.18069	up
CGI_10006016	1.86e-10	3.60847	up
CGI_10006026	6.4e-05	2.57028	up
CGI_10006027	1.42e-07	3.10006	up
CGI_10006061	5.72e-05	2.58724	up
CGI_10006075	9.47e-06	2.84901	up
CGI_10006076	2.99e-07	3.0428	up
CGI_10006177	0.002258	-2.82327	down
CGI_10006210	0.008885	2.04706	up
CGI_10006216	8.83e-06	3.39942	up
CGI_10006236	7.19e-08	3.55754	up
CGI_10006258	2.15e-09	3.45504	up
CGI_10006300	0.006165	2.08422	up
CGI_10006311	1.41e-05	2.7231	up
CGI_10006413	0.000242	2.44719	up
CGI_10006475	4.15e-05	2.86382	up
CGI_10006568	1.34e-05	2.87006	up
CGI_10006579	1.12e-07	3.20927	up
CGI_10006603	0.000322	-3.23036	down
CGI_10006606	0.000996	2.31859	up
CGI_10006620	5.11e-09	3.36226	up
CGI_10006637	5.05e-09	3.35968	up
CGI_10006638	5.26e-08	3.21448	up
CGI_10006658	0.007627	2.31754	up
CGI_10006667	0.000163	2.52924	up
CGI_10006693	4.03e-10	3.58612	up
CGI_10006694	2.09e-05	3.39077	up
CGI_10006695	0.000143	2.58252	up
CGI_10006772	0.007948	2.11053	up
CGI_10006797	1.44e-06	2.90859	up
CGI_10006850	0.001155	2.27399	up
CGI_10006873	0.00198	3.20326	up
CGI_10006885	2.39e-09	3.44971	up
CGI_10006967	0.000105	2.69449	up
CGI_10006970	7.19e-06	2.76855	up
CGI_10006971	0.002021	2.31755	up
CGI_10006976	0.003758	2.8134	up
CGI_10007023	0.000718	2.43727	up
CGI_10007024	0.000193	2.52104	up
CGI_10007039	0.000701	2.61309	up
CGI_10007104	0.000275	2.46606	up
CGI_10007105	0.008962	2.03656	up
CGI_10007214	0.009735	2.77686	up
CGI_10007248	0.002633	2.20092	up
CGI_10007281	5.21e-05	3.13303	up
CGI_10007367	0.004746	2.54812	up
CGI_10007403	0.009391	2.03134	up
CGI_10007470	0.005448	-2.60101	down
CGI_10007530	5.48e-05	-3.84386	down
CGI_10007647	4.61e-05	2.99778	up
CGI_10007697	0.002859	2.23746	up
CGI_10007733	6.15e-06	2.87658	up
CGI_10007734	0.005371	2.10373	up
CGI_10007762	4.07e-07	3.06876	up
CGI_10007768	0.004535	2.13508	up
CGI_10007785	2.61e-06	2.85536	up
CGI_10007796	0.001287	2.33475	up
CGI_10007864	1.79e-05	2.75242	up
CGI_10007865	1.54e-05	2.72361	up
CGI_10007878	7.36e-13	4.22349	up
CGI_10007920	4.55e-05	2.87665	up
CGI_10007921	5.2e-09	3.39057	up
CGI_10007922	0.005997	2.16107	up
CGI_10007931	0.001059	2.33641	up
CGI_10007957	0.00691	2.36312	up
CGI_10008014	0.000169	2.50266	up
CGI_10008019	0.00965	2.38895	up
CGI_10008064	5.87e-05	2.64461	up
CGI_10008152	0.001558	2.32344	up
CGI_10008161	0.009409	2.14312	up
CGI_10008208	2.17e-05	2.69987	up
CGI_10008222	3.26e-05	3.07841	up
CGI_10008238	0.000563	2.35013	up
CGI_10008313	4.14e-05	2.97284	up
CGI_10008379	0.000222	2.64211	up
CGI_10008387	5.09e-05	2.60391	up
CGI_10008403	0.000344	2.50085	up
CGI_10008487	0.007649	2.53444	up
CGI_10008566	0.003117	2.55885	up
CGI_10008567	0.005535	2.12441	up
CGI_10008574	0.004201	2.13117	up
CGI_10008589	2.7e-06	2.86327	up
CGI_10008630	9.13e-12	3.99603	up
CGI_10008631	2.15e-11	3.96554	up
CGI_10008664	0.000813	2.35938	up
CGI_10008669	0.003425	2.2598	up
CGI_10008675	0.002927	2.68127	up
CGI_10008727	0.000144	2.55358	up
CGI_10008786	0.003132	2.35195	up
CGI_10008806	0.006485	2.09036	up
CGI_10008865	0.000617	2.33914	up
CGI_10008887	4.32e-09	3.36978	up
CGI_10008900	8.63e-08	3.25175	up
CGI_10008901	0.000913	2.33769	up
CGI_10008941	2.82e-05	3.14376	up
CGI_10009101	1.41e-06	2.90684	up
CGI_10009121	1.5e-05	2.72215	up
CGI_10009157	2.55e-06	4.05876	up
CGI_10009158	2.1e-06	2.99036	up
CGI_10009208	0.005786	2.1706	up
CGI_10009210	2.92e-05	2.65224	up
CGI_10009211	0.000923	2.40382	up
CGI_10009214	0.002598	2.86998	up
CGI_10009231	3.1e-06	2.84322	up
CGI_10009235	0.000593	2.7374	up
CGI_10009262	0.000978	2.30756	up
CGI_10009278	0.004393	2.21801	up
CGI_10009281	0.000239	2.74314	up
CGI_10009495	0.001543	2.36072	up
CGI_10009519	0.000188	3.04896	up
CGI_10009534	1.12e-05	2.73338	up
CGI_10009537	2.81e-06	2.85354	up
CGI_10009568	0.000295	2.42451	up
CGI_10009579	5.07e-07	3.04965	up
CGI_10009734	4.53e-05	3.54228	up
CGI_10009792	0.001867	2.23574	up
CGI_10009803	0.000543	2.38946	up
CGI_10009812	9.45e-10	3.73229	up
CGI_10009816	3.13e-05	-3.37163	down
CGI_10009845	0.004213	2.33072	up
CGI_10009876	0.004092	2.17495	up
CGI_10009906	0.005632	2.24004	up
CGI_10009928	0.009147	2.09142	up
CGI_10009937	0.000364	2.7235	up
CGI_10009939	0.000266	2.43063	up
CGI_10009977	0.000187	2.46042	up
CGI_10009991	0.00046	2.37163	up
CGI_10010003	2.26e-06	2.93281	up
CGI_10010014	6.82e-06	2.87344	up
CGI_10010020	0.001934	2.31419	up
CGI_10010024	1.49e-07	3.11868	up
CGI_10010029	0.005394	2.11971	up
CGI_10010062	0.000603	2.78122	up
CGI_10010157	0.000743	2.34194	up
CGI_10010163	2.5e-06	2.90341	up
CGI_10010168	2.67e-06	3.19196	up
CGI_10010182	0.004695	2.23933	up
CGI_10010184	0.000111	3.29876	up
CGI_10010206	0.000782	2.3156	up
CGI_10010244	1.87e-07	3.19069	up
CGI_10010245	0.004561	2.12132	up
CGI_10010254	0.00019	2.50346	up
CGI_10010280	0.000366	2.69252	up
CGI_10010299	0.001517	2.27305	up
CGI_10010310	0.00691	2.36312	up
CGI_10010323	0.00283	2.17766	up
CGI_10010325	2.83e-05	2.9525	up
CGI_10010360	0.000736	2.32047	up
CGI_10010366	0.000644	2.53489	up
CGI_10010420	0.000506	2.35951	up
CGI_10010434	0.002151	2.22112	up
CGI_10010435	1.01e-05	2.73782	up
CGI_10010475	1.11e-10	3.85529	up
CGI_10010480	0.000737	2.36194	up
CGI_10010526	0.000187	2.66148	up
CGI_10010550	0.00038	2.53856	up
CGI_10010622	1.17e-05	2.75435	up
CGI_10010630	3.09e-05	3.19191	up
CGI_10010632	0.001192	2.3226	up
CGI_10010656	0.002996	2.16789	up
CGI_10010682	0.007383	2.42344	up
CGI_10010718	5.4e-07	3.31616	up
CGI_10010736	5.48e-13	4.21962	up
CGI_10010741	2.03e-07	3.08364	up
CGI_10010768	3.22e-09	3.46468	up
CGI_10010785	4.83e-08	3.20979	up
CGI_10010809	0.000787	2.41417	up
CGI_10010812	0.001441	2.55018	up
CGI_10010829	0.007286	2.10594	up
CGI_10010830	0.002999	2.31121	up
CGI_10010838	0.0002	2.73679	up
CGI_10010861	8.49e-09	3.50258	up
CGI_10010917	1.64e-07	3.0937	up
CGI_10010974	8.94e-07	3.05079	up
CGI_10011151	0.002573	2.18888	up
CGI_10011165	2.23e-08	3.24806	up
CGI_10011167	0.002253	2.22396	up
CGI_10011198	0.006456	2.12298	up
CGI_10011273	2.34e-09	3.47226	up
CGI_10011307	0.001142	2.58055	up
CGI_10011357	7.94e-05	2.81611	up
CGI_10011427	2.22e-05	3.03995	up
CGI_10011433	0.000634	2.33662	up
CGI_10011434	0.004169	2.1284	up
CGI_10011441	0.000289	2.48732	up
CGI_10011452	0.006004	2.10616	up
CGI_10011547	8.96e-14	4.14061	up
CGI_10011558	0.001863	2.38687	up
CGI_10011574	0.009888	2.0275	up
CGI_10011575	0.001487	2.25467	up
CGI_10011579	0.0001	2.71455	up
CGI_10011587	0.000357	2.4758	up
CGI_10011635	0.000188	3.04896	up
CGI_10011636	0.000328	2.54358	up
CGI_10011647	0	5.50308	up
CGI_10011651	0.00011	2.80496	up
CGI_10011653	0.004833	3.0589	up
CGI_10011661	3.41e-11	3.77503	up
CGI_10011707	0.000173	3.14081	up
CGI_10011708	0.005222	2.16638	up
CGI_10011717	0.000157	3.56578	up
CGI_10011765	0.002135	2.72706	up
CGI_10011888	0.001482	2.29278	up
CGI_10012042	5.54e-09	3.85656	up
CGI_10012156	1.03e-06	2.95601	up
CGI_10012177	0.006004	2.10616	up
CGI_10012218	1.16e-06	-4.71712	down
CGI_10012222	3.98e-06	2.87007	up
CGI_10012233	1.25e-08	3.78752	up
CGI_10012272	2.1e-06	2.99036	up
CGI_10012337	0.007265	2.27448	up
CGI_10012376	0.000279	2.50302	up
CGI_10012401	0.001202	2.88559	up
CGI_10012406	0.001224	2.49421	up
CGI_10012416	7.92e-05	2.64407	up
CGI_10012428	6.93e-06	2.83397	up
CGI_10012463	1.08e-09	3.5385	up
CGI_10012466	0.000345	-3.11643	down
CGI_10012474	2.93e-06	3.15336	up
CGI_10012475	7.49e-06	3.03997	up
CGI_10012546	1.55e-06	2.90827	up
CGI_10012556	1.94e-05	2.74044	up
CGI_10012618	0.001065	2.28701	up
CGI_10012620	0.000448	2.59705	up
CGI_10012662	0.001482	2.40141	up
CGI_10012684	4.55e-06	2.82277	up
CGI_10012706	0.003951	2.26241	up
CGI_10012715	0.009147	2.09142	up
CGI_10012722	1.56e-05	3.42319	up
CGI_10012792	0.000683	2.43066	up
CGI_10012825	1.52e-05	2.77819	up
CGI_10012872	0.001406	2.28794	up
CGI_10012922	1.32e-05	2.71518	up
CGI_10013001	0.00067	2.4111	up
CGI_10013035	1.38e-07	3.81444	up
CGI_10013047	0.001175	2.32	up
CGI_10013076	0.002306	2.48745	up
CGI_10013134	0.000167	2.49352	up
CGI_10013156	0.000454	2.66652	up
CGI_10013173	1.09e-05	2.74623	up
CGI_10013175	5.71e-13	4.07242	up
CGI_10013176	8.85e-06	2.75631	up
CGI_10013259	0.008053	-2.829	down
CGI_10013261	2.45e-13	4.2886	up
CGI_10013263	0.000364	2.40857	up
CGI_10013277	9.18e-07	4.16837	up
CGI_10013278	4.41e-12	5.56989	up
CGI_10013279	4.59e-08	3.72122	up
CGI_10013280	0.001993	2.23604	up
CGI_10013281	3.79e-06	3.15761	up
CGI_10013373	0.002525	2.50749	up
CGI_10013436	1.18e-05	2.72375	up
CGI_10013546	0.000307	2.64144	up
CGI_10013576	0.001318	2.33833	up
CGI_10013578	3.84e-06	2.82647	up
CGI_10013636	2.67e-09	3.80491	up
CGI_10013655	0.004125	2.51821	up
CGI_10013656	0.000893	-2.89417	down
CGI_10013681	6.19e-06	-3.10941	down
CGI_10013697	6.14e-06	2.9715	up
CGI_10013734	3.69e-09	3.38431	up
CGI_10013738	0.000519	2.49111	up
CGI_10013804	0.002533	2.18657	up
CGI_10013897	2.73e-05	2.71608	up
CGI_10013920	0.008671	2.45502	up
CGI_10013924	5.67e-05	2.76084	up
CGI_10014036	2.32e-06	3.07951	up
CGI_10014068	6.21e-07	3.1477	up
CGI_10014143	2.39e-08	3.30907	up
CGI_10014182	3.97e-09	3.40773	up
CGI_10014189	2.65e-07	3.08009	up
CGI_10014244	0.00197	2.45504	up
CGI_10014263	0.002362	2.32952	up
CGI_10014276	0.000201	2.45505	up
CGI_10014414	2.84e-09	3.42653	up
CGI_10014436	4.42e-11	3.79371	up
CGI_10014463	1.47e-05	3.08302	up
CGI_10014470	4.69e-13	4.03658	up
CGI_10014473	0.001279	2.3024	up
CGI_10014478	0.001733	2.33665	up
CGI_10014493	9.45e-05	2.55993	up
CGI_10014565	6e-07	3.7642	up
CGI_10014661	0.000367	2.66524	up
CGI_10014707	0.000133	3.40903	up
CGI_10014708	1.96e-06	2.98969	up
CGI_10014715	0.000992	2.31653	up
CGI_10014730	6.81e-05	2.77251	up
CGI_10014752	0.000132	2.53412	up
CGI_10014759	1.33e-08	3.30832	up
CGI_10014835	0.008558	2.21178	up
CGI_10014844	0.000372	2.59998	up
CGI_10014881	0.000487	2.36588	up
CGI_10014882	8.79e-10	3.56936	up
CGI_10014926	0.000226	2.81559	up
CGI_10014970	2.22e-05	2.6938	up
CGI_10014988	0.000694	-3.45402	down
CGI_10015004	0.003852	2.21917	up
CGI_10015026	4.79e-05	2.5928	up
CGI_10015046	0.005173	2.18069	up
CGI_10015075	1.59e-07	3.09571	up
CGI_10015192	0.005965	2.08609	up
CGI_10015210	3.15e-05	2.68115	up
CGI_10015211	4.65e-07	3.2276	up
CGI_10015222	0.003953	2.20245	up
CGI_10015241	1.88e-06	2.88165	up
CGI_10015275	0.001916	3.03985	up
CGI_10015357	1.07e-05	2.73013	up
CGI_10015384	3.06e-11	4.07471	up
CGI_10015396	1.22e-08	3.59994	up
CGI_10015400	4.33e-07	3.01643	up
CGI_10015402	0.003215	2.25866	up
CGI_10015410	6.13e-05	2.58058	up
CGI_10015425	2.93e-07	3.03823	up
CGI_10015432	3.03e-09	3.46948	up
CGI_10015434	0.00184	2.44174	up
CGI_10015438	4.3e-06	3.34306	up
CGI_10015440	0.000145	2.48656	up
CGI_10015451	1.05e-08	3.39339	up
CGI_10015493	0.001065	2.29484	up
CGI_10015505	0.000543	3.39588	up
CGI_10015507	0.003509	2.18155	up
CGI_10015510	3.57e-09	3.39799	up
CGI_10015561	0.000521	2.50204	up
CGI_10015642	0.000941	2.35008	up
CGI_10015715	0.001902	2.22937	up
CGI_10015721	0.000604	2.37473	up
CGI_10015722	0.000134	2.58173	up
CGI_10015745	0.004833	3.0589	up
CGI_10015747	6.17e-05	2.584	up
CGI_10015814	4.65e-08	3.56391	up
CGI_10015881	0.002261	2.41478	up
CGI_10015898	1.15e-07	3.1278	up
CGI_10015899	3.83e-07	3.05865	up
CGI_10015903	0.001082	2.45504	up
CGI_10015982	1.1e-09	3.53428	up
CGI_10016010	4.86e-05	2.62145	up
CGI_10016032	0.008911	2.32465	up
CGI_10016102	0.00045	3.01884	up
CGI_10016110	0.000591	2.39417	up
CGI_10016111	1.41e-06	3.22597	up
CGI_10016127	0.005667	2.09443	up
CGI_10016144	0.006577	2.63186	up
CGI_10016164	0.000264	2.47127	up
CGI_10016178	6.97e-06	-3.91426	down
CGI_10016200	0.004023	2.63397	up
CGI_10016246	0.009762	2.04346	up
CGI_10016254	0.000173	3.14081	up
CGI_10016275	9.8e-10	3.85671	up
CGI_10016276	0.000455	2.38004	up
CGI_10016303	1.74e-05	2.95458	up
CGI_10016317	7.34e-08	3.17418	up
CGI_10016345	5.03e-10	3.60008	up
CGI_10016354	0.000868	2.38105	up
CGI_10016372	0.004721	2.11603	up
CGI_10016382	4.5e-05	2.63675	up
CGI_10016400	9.62e-08	3.14522	up
CGI_10016403	0.00419	2.37704	up
CGI_10016414	0.000317	2.58582	up
CGI_10016543	0.005123	2.23966	up
CGI_10016609	0.003394	2.20544	up
CGI_10016657	1.64e-06	2.89346	up
CGI_10016704	0.00012	2.85355	up
CGI_10016752	8.63e-09	3.57048	up
CGI_10016765	6.9e-05	2.63338	up
CGI_10016767	0.005363	2.40059	up
CGI_10016846	3.15e-05	2.91564	up
CGI_10016860	0.00072	2.63944	up
CGI_10016960	0.001046	2.33342	up
CGI_10016984	1.11e-06	3.02146	up
CGI_10017011	1.54e-05	2.69998	up
CGI_10017016	1.64e-10	3.61383	up
CGI_10017020	1.71e-08	3.33624	up
CGI_10017066	3.69e-06	2.92452	up
CGI_10017169	2.21e-06	3.04289	up
CGI_10017216	0.007583	2.21298	up
CGI_10017235	0.002923	2.45503	up
CGI_10017240	7.34e-05	2.58058	up
CGI_10017262	1.57e-07	3.42827	up
CGI_10017314	0.000536	2.35518	up
CGI_10017331	8.85e-06	3.02329	up
CGI_10017354	0.006596	2.08504	up
CGI_10017376	0.002217	-2.57287	down
CGI_10017394	0.002124	2.23631	up
CGI_10017450	0.00709	2.08278	up
CGI_10017474	5.2e-05	2.5924	up
CGI_10017486	0.006626	2.31146	up
CGI_10017508	0.007939	2.69313	up
CGI_10017556	6.81e-05	2.56241	up
CGI_10017581	1.03e-06	3.15545	up
CGI_10017585	0.00706	-2.25041	down
CGI_10017600	8.8e-07	3.11622	up
CGI_10017621	0.006701	2.18907	up
CGI_10017638	1.17e-08	3.58237	up
CGI_10017668	0.002316	2.25274	up
CGI_10017754	8.78e-10	-6.29597	down
CGI_10017761	1.34e-05	2.70895	up
CGI_10017783	0.001204	2.60702	up
CGI_10017816	0.004656	2.6863	up
CGI_10017886	0.00427	2.12619	up
CGI_10017923	3.65e-05	2.7806	up
CGI_10017953	0.004023	2.63397	up
CGI_10017971	4.45e-06	2.81084	up
CGI_10017985	0.00641	2.50232	up
CGI_10018003	5.72e-08	3.33371	up
CGI_10018017	0.004746	2.54812	up
CGI_10018037	0.007939	2.69313	up
CGI_10018073	0.000193	2.6424	up
CGI_10018088	0.001299	2.2792	up
CGI_10018089	0.00352	2.59251	up
CGI_10018130	0.001318	2.33833	up
CGI_10018167	0.000286	2.78758	up
CGI_10018217	0.005194	2.30157	up
CGI_10018220	2.52e-06	2.88157	up
CGI_10018250	9.68e-10	3.49598	up
CGI_10018261	7.78e-06	2.80101	up
CGI_10018306	0.006182	-2.57918	down
CGI_10018322	0.008183	2.18758	up
CGI_10018324	0.000932	2.4898	up
CGI_10018366	0.000686	2.36014	up
CGI_10018381	1.43e-06	2.98704	up
CGI_10018384	2.84e-08	3.26239	up
CGI_10018466	0.00931	2.57529	up
CGI_10018476	0.000163	2.66078	up
CGI_10018485	0.000193	2.52104	up
CGI_10018492	0.003033	2.25761	up
CGI_10018512	8.95e-05	2.63136	up
CGI_10018535	0	4.80975	up
CGI_10018613	0.001545	2.2486	up
CGI_10018653	0.002661	2.43977	up
CGI_10018656	0.007265	2.27448	up
CGI_10018660	4.12e-06	2.83441	up
CGI_10018669	0.001338	2.26032	up
CGI_10018793	1.49e-11	-5.4093	down
CGI_10018878	1.4e-08	3.28113	up
CGI_10018879	2.36e-14	4.98261	up
CGI_10018880	4.16e-06	2.84655	up
CGI_10018893	0.000447	2.37288	up
CGI_10018931	6.91e-05	2.55725	up
CGI_10018951	0.009233	2.04678	up
CGI_10019002	1.89e-05	2.86048	up
CGI_10019060	7.19e-06	2.98634	up
CGI_10019164	4.85e-05	2.60127	up
CGI_10019194	4.44e-16	4.51403	up
CGI_10019206	0.0001	2.71455	up
CGI_10019228	0.000212	2.45078	up
CGI_10019241	8.1e-07	3.04396	up
CGI_10019268	4.25e-05	2.60849	up
CGI_10019397	0.001482	2.29278	up
CGI_10019417	0.000203	2.46699	up
CGI_10019423	0.008473	2.40916	up
CGI_10019424	0.003635	2.4935	up
CGI_10019428	0.00028	2.43797	up
CGI_10019456	0.000364	2.7235	up
CGI_10019489	0.001353	2.2552	up
CGI_10019519	6.83e-08	3.43263	up
CGI_10019581	2.1e-05	2.67031	up
CGI_10019582	0.000504	2.36712	up
CGI_10019636	3.58e-05	2.61993	up
CGI_10019637	2.89e-07	3.37331	up
CGI_10019638	0.002266	2.1982	up
CGI_10019706	0.000523	2.38949	up
CGI_10019707	0.002676	2.18235	up
CGI_10019714	3.75e-05	2.95123	up
CGI_10019737	6.17e-07	2.98069	up
CGI_10019754	0.006975	2.0725	up
CGI_10019755	0.000536	2.55691	up
CGI_10019759	1.62e-10	3.94709	up
CGI_10019760	7.96e-05	2.55204	up
CGI_10019790	4.26e-06	2.81729	up
CGI_10019804	0.005194	2.30157	up
CGI_10019827	7.42e-05	2.59459	up
CGI_10019830	0.004792	3.69532	up
CGI_10019869	0.00067	2.4111	up
CGI_10019893	0.006626	2.31146	up
CGI_10019999	0.007649	2.53444	up
CGI_10020040	0.003635	2.4935	up
CGI_10020069	4e-09	3.69238	up
CGI_10020091	0.000444	2.37326	up
CGI_10020105	7.42e-07	2.99261	up
CGI_10020277	2.74e-06	3.16255	up
CGI_10020289	0.007407	-3.035	down
CGI_10020305	0.001904	3.45465	up
CGI_10020336	0.000758	2.35072	up
CGI_10020360	9.51e-07	3.14735	up
CGI_10020381	0.007391	2.08442	up
CGI_10020386	0.000254	2.43986	up
CGI_10020413	0.001152	-3.69196	down
CGI_10020449	0.005362	2.2376	up
CGI_10020458	0.000406	2.39949	up
CGI_10020462	0.001679	2.83829	up
CGI_10020470	4.93e-07	3.07708	up
CGI_10020475	0.000127	2.58564	up
CGI_10020490	0.000309	2.44485	up
CGI_10020509	1.71e-07	3.20541	up
CGI_10020511	0.003532	2.14787	up
CGI_10020521	1.07e-07	3.15222	up
CGI_10020540	2.43e-05	2.68055	up
CGI_10020541	1.86e-08	3.2902	up
CGI_10020575	5.35e-06	2.9848	up
CGI_10020580	2.14e-11	3.82681	up
CGI_10020618	0.000461	2.76911	up
CGI_10020637	0.002352	2.78938	up
CGI_10020662	0.000191	2.56431	up
CGI_10020680	0.004629	2.13071	up
CGI_10020723	0.000193	2.6424	up
CGI_10020743	3.91e-07	3.12656	up
CGI_10020744	0.002358	2.19474	up
CGI_10020770	0.003487	2.15582	up
CGI_10020782	0.000258	2.54108	up
CGI_10020814	7.83e-05	2.54934	up
CGI_10020851	0.008792	2.16438	up
CGI_10020879	4.92e-08	3.42463	up
CGI_10020901	4.58e-05	2.92954	up
CGI_10020902	0.000167	2.48111	up
CGI_10020938	3.87e-08	3.21348	up
CGI_10021027	5.64e-07	3.02293	up
CGI_10021036	1.81e-06	3.26017	up
CGI_10021037	0.000278	3.31282	up
CGI_10021038	0.007627	2.31754	up
CGI_10021039	0.00063	2.36638	up
CGI_10021070	1.26e-05	3.1375	up
CGI_10021159	7.92e-05	2.63608	up
CGI_10021165	0.007196	2.18158	up
CGI_10021178	3.91e-06	2.87515	up
CGI_10021194	2.42e-08	3.48475	up
CGI_10021196	0.00149	3.90171	up
CGI_10021217	0.002373	2.27345	up
CGI_10021231	7.68e-05	2.67166	up
CGI_10021288	0.001087	2.75755	up
CGI_10021312	0.001046	2.38062	up
CGI_10021339	0.008325	2.0602	up
CGI_10021356	0.000252	3.01243	up
CGI_10021397	0.008183	2.07008	up
CGI_10021420	0.001608	2.32878	up
CGI_10021462	0.002501	2.25414	up
CGI_10021552	2.38e-05	2.67669	up
CGI_10021562	5.42e-06	2.87039	up
CGI_10021599	1.97e-07	3.14219	up
CGI_10021602	2.24e-05	4.51826	up
CGI_10021617	3.13e-06	2.8722	up
CGI_10021619	0.003976	2.17675	up
CGI_10021660	6.7e-06	2.77224	up
CGI_10021676	3.04e-08	3.25265	up
CGI_10021677	0.001276	2.63788	up
CGI_10021693	0.000655	2.55125	up
CGI_10021698	0.00011	2.80496	up
CGI_10021788	0.003583	2.28776	up
CGI_10021810	0.008558	2.21178	up
CGI_10021811	0.002124	2.23631	up
CGI_10021849	0.00965	2.38895	up
CGI_10021892	0.004396	2.12225	up
CGI_10021893	0.005277	2.10182	up
CGI_10021903	6.22e-06	-3.77843	down
CGI_10021930	1.7e-08	3.36539	up
CGI_10021970	0.00153	2.24178	up
CGI_10021971	1.42e-05	2.71168	up
CGI_10022043	0.001286	2.51053	up
CGI_10022058	7.26e-06	2.7821	up
CGI_10022163	1.73e-09	3.44715	up
CGI_10022207	5.27e-07	3.01744	up
CGI_10022287	1.69e-05	2.72102	up
CGI_10022331	0	5.23038	up
CGI_10022356	0.00045	3.01884	up
CGI_10022390	0.00142	2.39364	up
CGI_10022391	0.006344	2.08124	up
CGI_10022396	0.005194	2.30157	up
CGI_10022438	0.001858	2.31108	up
CGI_10022440	1.37e-09	3.67364	up
CGI_10022483	1.53e-05	2.72215	up
CGI_10022521	3.05e-05	4.03951	up
CGI_10022723	0.00017	2.73123	up
CGI_10022728	0.002113	2.22992	up
CGI_10022729	0.000962	2.29578	up
CGI_10022730	2.74e-06	3.26444	up
CGI_10022794	1.12e-08	3.63043	up
CGI_10022808	4.17e-06	2.88915	up
CGI_10022817	1.29e-05	3.00875	up
CGI_10022832	0.00985	2.0255	up
CGI_10022883	3.43e-05	2.65321	up
CGI_10022884	0.008792	2.16438	up
CGI_10022939	0.000663	2.33446	up
CGI_10023098	0.000841	2.44546	up
CGI_10023128	0.000612	2.83349	up
CGI_10023210	0.000144	2.56196	up
CGI_10023222	0.002632	-4.18332	down
CGI_10023245	0.002908	2.18904	up
CGI_10023252	0.000781	2.32723	up
CGI_10023299	1.34e-05	2.87006	up
CGI_10023329	4.87e-05	2.77695	up
CGI_10023351	9.15e-05	2.55605	up
CGI_10023363	1.24e-05	2.79769	up
CGI_10023369	0.006182	-2.57918	down
CGI_10023388	0.000144	2.54741	up
CGI_10023407	5.97e-05	2.57124	up
CGI_10023459	0.000859	2.37627	up
CGI_10023512	0.000592	2.4833	up
CGI_10023522	0.003852	2.21917	up
CGI_10023611	0.006478	2.15808	up
CGI_10023642	0.000257	2.47741	up
CGI_10023646	1.58e-08	3.35162	up
CGI_10023709	6.38e-08	3.74639	up
CGI_10023726	0.000103	2.83935	up
CGI_10023733	0.00641	2.50232	up
CGI_10023740	0.00142	2.39364	up
CGI_10023779	0.002365	2.22349	up
CGI_10023826	0.001669	-2.73657	down
CGI_10023929	0.007608	-3.96574	down
CGI_10024038	1.19e-08	3.45154	up
CGI_10024053	1.44e-05	2.84158	up
CGI_10024059	0.001165	3.53263	up
CGI_10024064	0.000116	3.03993	up
CGI_10024065	0.006215	2.08187	up
CGI_10024069	0.000233	2.77694	up
CGI_10024087	0.003493	-2.47524	down
CGI_10024103	0.005123	2.23966	up
CGI_10024118	0.000369	2.40118	up
CGI_10024119	2.69e-09	4.08717	up
CGI_10024159	3.54e-06	3.693	up
CGI_10024185	0.000218	3.21388	up
CGI_10024197	0.000332	2.53166	up
CGI_10024250	0.005561	2.17854	up
CGI_10024308	0.002816	2.17546	up
CGI_10024321	1.32e-07	3.10184	up
CGI_10024352	0.007862	2.10428	up
CGI_10024357	0.00153	2.24178	up
CGI_10024362	0.00042	2.43651	up
CGI_10024457	0.004741	2.45503	up
CGI_10024470	0.00987	2.16061	up
CGI_10024475	0.005859	2.09308	up
CGI_10024481	1.31e-05	2.92684	up
CGI_10024520	0.001978	2.26706	up
CGI_10024539	1.2e-10	3.65952	up
CGI_10024545	0.006991	2.24093	up
CGI_10024572	5.36e-06	3.03256	up
CGI_10024579	0.006323	2.09509	up
CGI_10024628	3.87e-06	2.90249	up
CGI_10024671	1.38e-07	3.1006	up
CGI_10024674	0.002147	2.56749	up
CGI_10024678	0.001948	2.67739	up
CGI_10024730	0.000193	2.6424	up
CGI_10024743	0.000378	2.56371	up
CGI_10024826	0.000134	2.55032	up
CGI_10024846	0.00124	2.32289	up
CGI_10024969	0.002147	2.56749	up
CGI_10024984	0.006224	2.09387	up
CGI_10024998	0.000199	2.51313	up
CGI_10025134	0.003758	2.8134	up
CGI_10025135	0.000171	2.48173	up
CGI_10025157	0.000291	2.46052	up
CGI_10025180	8.49e-09	3.35184	up
CGI_10025181	0.001204	2.60702	up
CGI_10025192	4.02e-05	2.6254	up
CGI_10025232	8.74e-05	2.54375	up
CGI_10025245	1.06e-06	3.01998	up
CGI_10025253	2.16e-06	2.89048	up
CGI_10025256	0.001561	2.77145	up
CGI_10025310	0.002934	2.1975	up
CGI_10025330	4.55e-07	3.02535	up
CGI_10025384	0.001427	2.26848	up
CGI_10025401	3.12e-08	3.23075	up
CGI_10025410	9.18e-05	2.53639	up
CGI_10025434	1.74e-05	2.95458	up
CGI_10025496	0.008342	2.27751	up
CGI_10025534	0.000126	2.50249	up
CGI_10025547	0.000404	2.462	up
CGI_10025556	0.000685	2.33349	up
CGI_10025609	3.92e-07	3.07052	up
CGI_10025617	0.000118	2.51901	up
CGI_10025621	0.001802	2.92441	up
CGI_10025636	0.009397	2.06511	up
CGI_10025667	0.002616	2.63557	up
CGI_10025668	0.001185	2.2698	up
CGI_10025677	0.003215	2.25866	up
CGI_10025709	0.002858	2.97845	up
CGI_10025724	0.002389	2.37051	up
CGI_10025726	0.000134	2.91796	up
CGI_10025777	0.001802	2.92441	up
CGI_10025808	0.000458	2.44806	up
CGI_10025815	0.000456	2.69602	up
CGI_10025849	6.82e-09	3.4138	up
CGI_10025853	7.88e-11	3.6643	up
CGI_10025899	2.28e-06	2.8872	up
CGI_10025916	0.000273	2.58889	up
CGI_10025933	0.000859	2.45504	up
CGI_10025943	0.003099	2.16979	up
CGI_10025989	5.19e-05	2.73257	up
CGI_10025990	2.73e-07	3.06402	up
CGI_10026001	0.00227	2.20074	up
CGI_10026002	0.007808	2.08002	up
CGI_10026004	1.48e-06	3.78414	up
CGI_10026017	0.002389	2.37051	up
CGI_10026048	0.002686	2.33957	up
CGI_10026188	5.29e-07	3.15111	up
CGI_10026190	0.000157	2.48558	up
CGI_10026192	0.008094	2.37487	up
CGI_10026236	0.000122	2.74679	up
CGI_10026239	8.73e-07	2.94667	up
CGI_10026274	0.004712	2.38793	up
CGI_10026281	3.49e-05	2.65664	up
CGI_10026285	5.24e-06	2.86443	up
CGI_10026299	1.1e-06	2.94981	up
CGI_10026304	5.27e-08	3.17785	up
CGI_10026305	0.002612	2.18412	up
CGI_10026346	0.003123	2.18517	up
CGI_10026359	0.000719	3.60662	up
CGI_10026431	4.73e-06	2.85326	up
CGI_10026436	0.000106	2.51791	up
CGI_10026446	0.000396	2.39028	up
CGI_10026514	0.001204	2.60702	up
CGI_10026515	6.05e-08	3.21055	up
CGI_10026523	0.002665	2.22239	up
CGI_10026531	2.94e-05	2.76136	up
CGI_10026546	0.003757	2.23848	up
CGI_10026548	0.000237	3.10129	up
CGI_10026549	8.78e-05	2.55165	up
CGI_10026568	0.000148	2.5072	up
CGI_10026654	4.51e-07	3.51228	up
CGI_10026672	4.31e-07	3.0151	up
CGI_10026673	0.001202	2.88559	up
CGI_10026674	1.71e-09	3.5678	up
CGI_10026681	0.000105	2.70622	up
CGI_10026696	0.000119	2.59444	up
CGI_10026699	0.000964	2.41805	up
CGI_10026758	0.003377	2.19325	up
CGI_10026818	0.000151	2.50949	up
CGI_10026830	3.89e-06	2.83755	up
CGI_10026832	1.39e-05	2.7565	up
CGI_10026850	0.005222	2.16638	up
CGI_10026865	2.51e-08	3.2405	up
CGI_10026892	0.002639	2.21667	up
CGI_10026975	0.001791	-2.63822	down
CGI_10026978	0.001158	2.28407	up
CGI_10027003	0.000592	2.34926	up
CGI_10027022	6.95e-13	4.01429	up
CGI_10027126	0.003305	2.73876	up
CGI_10027152	3.97e-07	3.01258	up
CGI_10027168	2.36e-08	3.24712	up
CGI_10027182	4.57e-06	-3.81811	down
CGI_10027207	0.002446	2.23687	up
CGI_10027325	0.004833	3.0589	up
CGI_10027347	0.007073	2.07039	up
CGI_10027352	2.09e-05	3.39077	up
CGI_10027378	0.003281	-3.50222	down
CGI_10027384	0.002358	2.29818	up
CGI_10027402	8.24e-09	3.39068	up
CGI_10027403	0.007939	2.69313	up
CGI_10027418	2.51e-10	3.64546	up
CGI_10027422	0.000656	2.3429	up
CGI_10027462	2.51e-08	3.28428	up
CGI_10027480	0.000387	2.39222	up
CGI_10027499	2.22e-16	4.69329	up
CGI_10027591	1.64e-05	2.962	up
CGI_10027593	5.08e-05	3.2889	up
CGI_10027605	9.08e-08	3.25208	up
CGI_10027607	7.78e-06	2.75861	up
CGI_10027715	1.66e-05	2.93876	up
CGI_10027716	2.14e-05	2.68566	up
CGI_10027729	0.003741	2.15072	up
CGI_10027749	0.003501	2.31989	up
CGI_10027763	0.000151	2.50007	up
CGI_10027775	0.001916	3.03985	up
CGI_10027789	2.25e-13	4.08452	up
CGI_10027790	1.19e-08	3.4278	up
CGI_10027946	0.003421	2.35928	up
CGI_10027957	0.004225	2.1555	up
CGI_10028002	0.001632	2.23469	up
CGI_10028022	0.006626	2.31146	up
CGI_10028032	0.009768	2.21043	up
CGI_10028127	2.37e-07	3.07101	up
CGI_10028139	3.28e-06	2.84432	up
CGI_10028161	0.001785	2.26323	up
CGI_10028175	0.00556	2.19567	up
CGI_10028179	0.001255	2.97687	up
CGI_10028190	0.002868	2.22174	up
CGI_10028225	0.001552	2.24475	up
CGI_10028302	0.000387	2.50451	up
CGI_10028337	1.76e-06	2.88801	up
CGI_10028355	4.58e-05	2.70807	up
CGI_10028360	0.00045	2.47047	up
CGI_10028396	2.42e-06	3.30495	up
CGI_10028515	1.14e-09	3.90747	up
CGI_10028584	2.97e-07	3.303	up
CGI_10028655	0.000593	2.7374	up
CGI_10028679	8.24e-06	3.18122	up
CGI_10028692	1.27e-05	2.85386	up
CGI_10028753	0.003852	2.21917	up
CGI_10028759	2.8e-05	3.35761	up
CGI_10028762	1.5e-06	2.97859	up
CGI_10028857	0.00077	2.47486	up

## Sheet: G2 vs H2
#ID	FDR	log2FC	regulated
CGI_10000009	1.34e-06	3.02153	up
CGI_10000014	1.06e-08	3.91579	up
CGI_10000015	2.14e-11	4.86687	up
CGI_10000033	0	5.88694	up
CGI_10000048	0.000154	2.44015	up
CGI_10000068	2.53e-13	4.60609	up
CGI_10000077	0	5.66019	up
CGI_10000085	1.39e-11	5.87914	up
CGI_10000119	6.36e-08	3.92829	up
CGI_10000147	2.11e-15	6.55106	up
CGI_10000150	0.006221	2.81389	up
CGI_10000152	3.63e-11	3.85521	up
CGI_10000174	0	6.41567	up
CGI_10000192	0.002044	3.39479	up
CGI_10000194	0.000732	3.55524	up
CGI_10000208	1.16e-11	4.53965	up
CGI_10000237	2.57e-08	3.71949	up
CGI_10000281	1.08e-12	6.08395	up
CGI_10000307	0.001996	2.54121	up
CGI_10000338	0	7.57142	up
CGI_10000381	5.24e-07	3.22168	up
CGI_10000384	0	6.76792	up
CGI_10000408	3.79e-05	3.02117	up
CGI_10000496	0.005908	3.21425	up
CGI_10000513	2.5e-12	4.1392	up
CGI_10000573	1.39e-10	5.21407	up
CGI_10000605	6.09e-05	4.31854	up
CGI_10000611	3.39e-11	4.45797	up
CGI_10000612	7.9e-06	4.58155	up
CGI_10000615	4.83e-07	4.90345	up
CGI_10000669	4.92e-14	4.85122	up
CGI_10000689	4.13e-07	4.20024	up
CGI_10000788	6.11e-10	5.08854	up
CGI_10000789	0.002044	3.39479	up
CGI_10000854	0	5.69669	up
CGI_10000890	0.000279	2.71702	up
CGI_10000891	0.001815	3.80405	up
CGI_10000902	6.9e-06	3.20013	up
CGI_10000905	0.00135	2.83214	up
CGI_10000923	4.56e-06	4.21413	up
CGI_10000968	0.001665	2.72574	up
CGI_10001010	7.22e-09	3.66541	up
CGI_10001013	3.73e-06	3.14412	up
CGI_10001021	4.68e-10	3.75718	up
CGI_10001110	0.000136	2.836	up
CGI_10001165	6.23e-09	4.59756	up
CGI_10001203	0.001143	3.0769	up
CGI_10001276	0.000484	2.57007	up
CGI_10001341	1.88e-06	4.75146	up
CGI_10001347	4.07e-05	2.55921	up
CGI_10001382	0	5.09557	up
CGI_10001449	0.004554	2.57891	up
CGI_10001451	0.000206	3.4866	up
CGI_10001493	7.96e-08	3.81588	up
CGI_10001531	0.001077	2.37705	up
CGI_10001538	0.000626	2.34293	up
CGI_10001554	1.12e-08	3.66257	up
CGI_10001571	3.13e-12	4.32995	up
CGI_10001622	0	6.77336	up
CGI_10001624	0.006105	2.20736	up
CGI_10001640	2.6e-05	4.0077	up
CGI_10001641	0.003084	3.09072	up
CGI_10001663	0	6.93898	up
CGI_10001699	0.007979	2.2249	up
CGI_10001716	9.69e-06	2.96964	up
CGI_10001764	2.22e-16	4.59761	up
CGI_10001766	0	6.0024	up
CGI_10001797	2.8e-06	2.98467	up
CGI_10001826	0	6.97964	up
CGI_10001827	3e-15	4.73337	up
CGI_10001829	0.000455	2.47797	up
CGI_10001847	2.3e-11	4.1841	up
CGI_10001848	0	7.08326	up
CGI_10001850	0	7.32939	up
CGI_10001851	0.002369	2.26942	up
CGI_10001863	1.26e-06	2.99333	up
CGI_10001869	1.73e-09	3.85191	up
CGI_10001936	0.006842	2.16338	up
CGI_10002009	3.92e-12	3.88219	up
CGI_10002019	0.009001	2.47201	up
CGI_10002168	0.001424	2.43763	up
CGI_10002184	9.41e-05	3.09345	up
CGI_10002193	5.9e-11	4.41533	up
CGI_10002224	4.26e-09	3.82175	up
CGI_10002253	3.9e-14	4.95137	up
CGI_10002299	3.34e-12	5.21769	up
CGI_10002314	5.83e-06	3.26864	up
CGI_10002341	2.8e-06	2.98467	up
CGI_10002350	0.004185	2.48018	up
CGI_10002351	0.001785	2.37085	up
CGI_10002363	0.001143	3.0769	up
CGI_10002396	0	5.76375	up
CGI_10002478	0	7.15001	up
CGI_10002509	8.5e-13	4.83204	up
CGI_10002510	0.001531	2.91038	up
CGI_10002545	0.007582	2.12651	up
CGI_10002557	0.00022	2.74504	up
CGI_10002568	8.49e-06	2.75025	up
CGI_10002584	9.01e-06	2.69527	up
CGI_10002627	5.24e-05	2.66759	up
CGI_10002658	8.53e-09	3.34623	up
CGI_10002659	4.83e-13	4.3871	up
CGI_10002753	0	5.87776	up
CGI_10002777	0.004259	-3.40867	down
CGI_10002780	8.89e-06	3.35647	up
CGI_10002798	1.72e-09	4.14651	up
CGI_10002812	0	4.68439	up
CGI_10002835	0.007365	2.04775	up
CGI_10002842	1.11e-16	5.58487	up
CGI_10002872	0.000227	2.53326	up
CGI_10002916	2.6e-05	4.0077	up
CGI_10002919	0	5.85813	up
CGI_10002943	0.000318	2.87931	up
CGI_10002944	4.87e-05	2.69553	up
CGI_10002949	4.68e-10	3.75718	up
CGI_10002950	0	6.26602	up
CGI_10002951	0.006105	2.20736	up
CGI_10003004	4.34e-13	4.88095	up
CGI_10003043	0	5.90617	up
CGI_10003059	3.39e-08	4.24674	up
CGI_10003068	2.5e-06	3.18259	up
CGI_10003072	7.77e-16	6.12733	up
CGI_10003079	0.003957	2.67461	up
CGI_10003110	1.79e-09	3.52187	up
CGI_10003132	0.009171	2.25408	up
CGI_10003170	0	6.34978	up
CGI_10003171	0.000355	2.68845	up
CGI_10003250	0.000135	2.87822	up
CGI_10003268	2.55e-05	3.74961	up
CGI_10003271	4.87e-05	2.69553	up
CGI_10003311	5.31e-06	3.49767	up
CGI_10003330	7.39e-05	3.05333	up
CGI_10003365	8.81e-07	3.40176	up
CGI_10003391	0.00693	2.08133	up
CGI_10003396	0	8.03605	up
CGI_10003415	0.004252	2.36654	up
CGI_10003481	1.95e-07	3.54116	up
CGI_10003491	0.00037	2.71817	up
CGI_10003507	0	7.58142	up
CGI_10003516	0.008707	2.08117	up
CGI_10003539	0.001143	3.0769	up
CGI_10003604	6.79e-05	2.60894	up
CGI_10003625	8.49e-14	4.05644	up
CGI_10003628	0	5.32836	up
CGI_10003638	0.000507	2.71953	up
CGI_10003650	3.59e-06	2.78858	up
CGI_10003730	0.008684	2.29289	up
CGI_10003763	0.004948	3.01273	up
CGI_10003765	5.57e-09	5.35408	up
CGI_10003794	0	5.02449	up
CGI_10003795	0.002672	2.17017	up
CGI_10003818	1.42e-05	3.04458	up
CGI_10003821	0.006148	2.38075	up
CGI_10003829	0	6.03932	up
CGI_10003866	0.000359	2.41687	up
CGI_10003869	0.00263	2.29113	up
CGI_10003886	8.83e-07	2.92427	up
CGI_10003900	0.002582	-2.4387	down
CGI_10003923	0	7.84913	up
CGI_10003997	1.89e-09	3.47331	up
CGI_10004066	0.002238	2.42655	up
CGI_10004070	0	7.53561	up
CGI_10004091	4.16e-06	2.85101	up
CGI_10004115	4.86e-05	3.4919	up
CGI_10004140	0.004194	-2.77161	down
CGI_10004202	0.000167	3.76671	up
CGI_10004216	0	7.49097	up
CGI_10004220	1.22e-10	3.66446	up
CGI_10004230	0.000355	2.68845	up
CGI_10004241	0	4.9238	up
CGI_10004284	1.97e-05	2.7652	up
CGI_10004344	0.003107	2.52325	up
CGI_10004395	0.000167	2.63365	up
CGI_10004397	2.11e-15	4.43918	up
CGI_10004429	0.000139	2.65382	up
CGI_10004466	0.001219	3.23509	up
CGI_10004474	0.007979	2.2249	up
CGI_10004503	1.1e-06	3.3807	up
CGI_10004513	0.00817	2.33769	up
CGI_10004550	1.08e-05	4.1146	up
CGI_10004554	0	6.53202	up
CGI_10004572	4.12e-14	5.84632	up
CGI_10004621	0.000595	2.32092	up
CGI_10004649	1.18e-05	3.3261	up
CGI_10004701	4.86e-05	3.4919	up
CGI_10004724	0	7.43142	up
CGI_10004725	1.38e-10	3.63982	up
CGI_10004762	0	6.36243	up
CGI_10004793	1.67e-05	4.06214	up
CGI_10004800	0.000172	2.74204	up
CGI_10004801	0.004864	2.10311	up
CGI_10004802	6.64e-08	3.58981	up
CGI_10004837	0.007982	2.93028	up
CGI_10004841	6.14e-06	2.72758	up
CGI_10004854	5.49e-06	3.60221	up
CGI_10004862	1.11e-05	3.15123	up
CGI_10004950	0	6.85356	up
CGI_10004988	6.74e-05	2.56775	up
CGI_10005023	1.28e-08	3.68842	up
CGI_10005086	1.68e-10	3.83471	up
CGI_10005110	6.47e-09	3.745	up
CGI_10005181	0	6.77475	up
CGI_10005184	2.5e-06	4.01263	up
CGI_10005237	1.42e-06	3.88419	up
CGI_10005238	1.79e-06	2.94654	up
CGI_10005262	0.001219	3.23509	up
CGI_10005273	1.09e-10	4.58489	up
CGI_10005282	8.43e-11	4.75862	up
CGI_10005303	0.001047	2.24508	up
CGI_10005356	4.51e-05	2.7923	up
CGI_10005388	9.77e-15	6.43942	up
CGI_10005407	0.000641	2.43845	up
CGI_10005411	7.55e-10	4.5793	up
CGI_10005471	2.13e-07	3.72569	up
CGI_10005541	2.48e-07	3.01486	up
CGI_10005603	0.002643	2.95138	up
CGI_10005627	3.46e-07	3.40212	up
CGI_10005650	0.000192	2.52311	up
CGI_10005734	0.007036	2.45192	up
CGI_10005750	2.14e-11	3.74445	up
CGI_10005784	2.4e-11	3.9783	up
CGI_10005808	0	6.36808	up
CGI_10005883	1.39e-07	3.85674	up
CGI_10005973	0.001573	2.21401	up
CGI_10005999	4.09e-06	2.84696	up
CGI_10006000	0.003107	2.52325	up
CGI_10006016	2.33e-10	3.7172	up
CGI_10006026	0	6.21221	up
CGI_10006027	0	8.10235	up
CGI_10006061	1.35e-07	3.18597	up
CGI_10006076	2.8e-09	4.31838	up
CGI_10006122	0.007298	2.6694	up
CGI_10006173	0.000313	2.36817	up
CGI_10006236	2.51e-08	3.84179	up
CGI_10006258	0	6.04551	up
CGI_10006300	0.00298	2.16323	up
CGI_10006329	4.05e-07	3.06902	up
CGI_10006413	5.73e-09	3.58191	up
CGI_10006479	4.86e-05	3.4919	up
CGI_10006517	0	7.5068	up
CGI_10006534	8.37e-07	4.1281	up
CGI_10006535	8.06e-05	2.71272	up
CGI_10006567	0.000228	2.81682	up
CGI_10006579	2.18e-08	3.57399	up
CGI_10006580	0.000486	2.43871	up
CGI_10006606	5.18e-06	2.94093	up
CGI_10006620	0	9.61299	up
CGI_10006622	0.000139	2.65382	up
CGI_10006637	2.1e-13	4.35787	up
CGI_10006638	0	6.70489	up
CGI_10006667	0	5.49494	up
CGI_10006671	0.001228	2.30767	up
CGI_10006693	8.89e-06	3.35647	up
CGI_10006695	0	5.84743	up
CGI_10006735	0.000175	3.01945	up
CGI_10006763	0.001117	2.26539	up
CGI_10006766	0.001491	-3.60323	down
CGI_10006797	2.48e-10	3.69011	up
CGI_10006885	3.54e-14	4.56722	up
CGI_10006913	0.003957	2.67461	up
CGI_10006923	1.78e-06	2.83142	up
CGI_10006939	1.26e-05	3.0943	up
CGI_10006965	5.36e-13	3.97632	up
CGI_10006967	2.33e-05	2.84145	up
CGI_10006970	3.33e-16	4.66232	up
CGI_10006988	2.44e-06	3.15447	up
CGI_10007023	0	7.81344	up
CGI_10007024	4.16e-14	5.54308	up
CGI_10007104	0	6.05142	up
CGI_10007105	1.07e-10	3.71463	up
CGI_10007129	0.000176	2.42176	up
CGI_10007170	0.006221	2.81389	up
CGI_10007209	0.000142	2.47153	up
CGI_10007210	0.00054	2.45835	up
CGI_10007218	3.29e-06	3.22965	up
CGI_10007224	0.003351	2.11556	up
CGI_10007259	2.18e-05	2.78828	up
CGI_10007260	0.001665	2.72574	up
CGI_10007280	5.65e-09	3.27906	up
CGI_10007281	1.88e-06	4.75146	up
CGI_10007295	0.006418	2.08113	up
CGI_10007296	0.002044	3.39479	up
CGI_10007331	0.000741	2.28956	up
CGI_10007354	2.66e-06	2.80996	up
CGI_10007403	0.002525	2.16319	up
CGI_10007457	7.49e-05	2.78157	up
CGI_10007483	0.000541	2.7577	up
CGI_10007530	0.000111	-3.34239	down
CGI_10007567	1.23e-05	2.80141	up
CGI_10007646	0.000437	2.41865	up
CGI_10007647	0	6.4856	up
CGI_10007651	0.000407	2.40332	up
CGI_10007657	0.000167	2.44545	up
CGI_10007702	4.6e-11	4.65279	up
CGI_10007711	5.9e-05	2.83255	up
CGI_10007733	2.52e-09	3.54874	up
CGI_10007734	5.03e-09	4.05688	up
CGI_10007757	0	8.08013	up
CGI_10007762	4.86e-05	3.4919	up
CGI_10007768	1.57e-06	2.89707	up
CGI_10007785	0	6.1112	up
CGI_10007790	0.000553	-3.77464	down
CGI_10007804	0.00103	-3.14431	down
CGI_10007822	3.17e-05	3.14848	up
CGI_10007864	2.43e-06	2.99772	up
CGI_10007870	0	6.80382	up
CGI_10007878	4.11e-12	4.61695	up
CGI_10007920	0.003875	2.41153	up
CGI_10007921	0	4.99578	up
CGI_10007922	0.001989	2.47087	up
CGI_10007930	7.28e-05	2.80983	up
CGI_10007931	1.43e-08	4.32474	up
CGI_10007935	4.1e-05	2.62532	up
CGI_10007957	2.58e-08	3.62953	up
CGI_10007986	0	7.04156	up
CGI_10008014	1.05e-07	3.17523	up
CGI_10008064	3.08e-08	3.90077	up
CGI_10008101	0	6.52835	up
CGI_10008105	1.74e-05	2.69854	up
CGI_10008152	0	4.6333	up
CGI_10008155	1.8e-14	4.1414	up
CGI_10008208	0	5.43005	up
CGI_10008220	0.00817	2.33769	up
CGI_10008225	5.97e-07	4.43651	up
CGI_10008238	1.05e-05	2.83603	up
CGI_10008239	1.52e-05	-5.01072	down
CGI_10008246	0.005399	2.08444	up
CGI_10008301	7.17e-11	4.49763	up
CGI_10008316	0.000557	3.99666	up
CGI_10008377	2.45e-14	5.20983	up
CGI_10008379	0.001665	2.72574	up
CGI_10008385	0.001143	3.0769	up
CGI_10008387	1.29e-12	4.0898	up
CGI_10008403	0.003438	2.2437	up
CGI_10008471	0.006232	3.5817	up
CGI_10008493	0	7.96999	up
CGI_10008566	1.19e-06	4.80392	up
CGI_10008567	1.35e-10	3.89437	up
CGI_10008574	2e-15	5.06957	up
CGI_10008589	1.43e-14	4.23419	up
CGI_10008607	0	5.8258	up
CGI_10008617	0.001815	3.80405	up
CGI_10008630	0	5.71552	up
CGI_10008631	2.81e-12	4.3827	up
CGI_10008661	0.000864	2.5494	up
CGI_10008662	0.007298	2.6694	up
CGI_10008664	0	5.52984	up
CGI_10008673	2.53e-05	2.72269	up
CGI_10008683	2e-05	-3.18211	down
CGI_10008716	2.2e-05	2.99878	up
CGI_10008717	7.51e-06	2.70909	up
CGI_10008724	7.16e-06	3.46597	up
CGI_10008727	0	8.68656	up
CGI_10008731	2.58e-08	3.62953	up
CGI_10008752	0.005908	3.21425	up
CGI_10008757	0.009584	-2.45737	down
CGI_10008786	7.62e-09	4.23223	up
CGI_10008805	0.005304	2.21184	up
CGI_10008810	0.000669	2.92834	up
CGI_10008841	0.001626	2.36655	up
CGI_10008865	0	5.33977	up
CGI_10008887	0.000247	2.43189	up
CGI_10008891	0.009638	2.22011	up
CGI_10008900	0	8.17799	up
CGI_10008901	0	8.50043	up
CGI_10008918	1.66e-07	3.74877	up
CGI_10008947	2.91e-08	3.44966	up
CGI_10008965	0.004915	2.73352	up
CGI_10009015	0.001507	2.29046	up
CGI_10009057	0.00302	2.32016	up
CGI_10009101	3.56e-12	4.06127	up
CGI_10009121	0	5.97477	up
CGI_10009149	0.001455	2.68138	up
CGI_10009157	0.000999	3.90357	up
CGI_10009164	0	6.30715	up
CGI_10009178	0.003461	3.30734	up
CGI_10009208	0	5.09778	up
CGI_10009210	2.46e-11	4.7017	up
CGI_10009214	0.002044	3.39479	up
CGI_10009218	0.006232	3.5817	up
CGI_10009226	0.00052	2.45125	up
CGI_10009231	2.2e-09	3.587	up
CGI_10009262	4.66e-14	4.67132	up
CGI_10009267	0.001201	-3.11906	down
CGI_10009278	0.000696	2.50571	up
CGI_10009326	0	8.79295	up
CGI_10009380	2.78e-06	3.8138	up
CGI_10009389	2.27e-08	3.34159	up
CGI_10009436	0.000168	2.65095	up
CGI_10009519	0.00018	4.16656	up
CGI_10009534	2.53e-06	2.80786	up
CGI_10009537	0	5.74028	up
CGI_10009568	1.05e-05	3.53182	up
CGI_10009579	9.62e-06	3.21711	up
CGI_10009651	0	8.35604	up
CGI_10009700	4.23e-06	2.89262	up
CGI_10009762	0.000949	2.88104	up
CGI_10009771	0.000553	-3.77464	down
CGI_10009792	0.001558	2.23651	up
CGI_10009797	8.2e-09	3.32238	up
CGI_10009812	0	6.04903	up
CGI_10009827	0.006683	2.13407	up
CGI_10009846	0.001148	2.6152	up
CGI_10009868	0	5.85355	up
CGI_10009876	2.22e-16	5.96157	up
CGI_10009928	3.49e-05	3.07961	up
CGI_10009939	1.6e-05	2.79539	up
CGI_10009967	0.004649	2.14417	up
CGI_10009977	1.48e-08	3.33359	up
CGI_10009991	0	5.06391	up
CGI_10010003	7.59e-09	3.87867	up
CGI_10010014	0.000317	2.5071	up
CGI_10010020	8.35e-05	2.89149	up
CGI_10010021	0.003249	2.62954	up
CGI_10010024	5.87e-11	3.66367	up
CGI_10010062	8.86e-07	4.39469	up
CGI_10010142	0.00318	2.26647	up
CGI_10010145	4.74e-13	5.66472	up
CGI_10010157	4.14e-05	2.76602	up
CGI_10010163	0	6.11514	up
CGI_10010165	0.007298	2.6694	up
CGI_10010168	4.38e-08	4.69952	up
CGI_10010171	2.44e-12	4.0584	up
CGI_10010244	6.26e-06	2.83273	up
CGI_10010253	2.04e-05	3.45783	up
CGI_10010254	0	4.70547	up
CGI_10010268	1.39e-05	2.80906	up
CGI_10010299	1.11e-13	5.472	up
CGI_10010323	0.000841	2.31835	up
CGI_10010360	0.000609	2.32239	up
CGI_10010432	0.008406	2.19663	up
CGI_10010434	0	5.95802	up
CGI_10010475	2.62e-11	4.21882	up
CGI_10010481	0.007115	2.20233	up
CGI_10010490	6.49e-05	3.89223	up
CGI_10010509	1.47e-07	3.96476	up
CGI_10010529	3.22e-15	4.38814	up
CGI_10010530	5.31e-06	3.49767	up
CGI_10010550	1.39e-05	3.23774	up
CGI_10010569	0.000174	2.80743	up
CGI_10010587	0.000295	2.37133	up
CGI_10010622	1.11e-15	4.33017	up
CGI_10010631	0.006232	3.5817	up
CGI_10010632	0.003449	2.18214	up
CGI_10010652	6.39e-05	3.22205	up
CGI_10010656	0.000166	2.56721	up
CGI_10010682	0	8.61849	up
CGI_10010718	4.99e-07	3.57115	up
CGI_10010736	7.77e-16	4.52484	up
CGI_10010740	0	7.32331	up
CGI_10010741	0	4.92539	up
CGI_10010768	0	7.94737	up
CGI_10010785	0	5.837	up
CGI_10010790	0.001512	2.57868	up
CGI_10010812	0.004374	-3.08988	down
CGI_10010829	4.19e-05	2.55748	up
CGI_10010861	2.52e-08	3.44188	up
CGI_10010882	0.004511	-2.26959	down
CGI_10010917	2.28e-07	3.2227	up
CGI_10010919	1.32e-05	3.40038	up
CGI_10010974	0	6.2246	up
CGI_10010975	1.94e-05	2.68042	up
CGI_10011003	6.55e-05	2.91846	up
CGI_10011006	1.67e-05	4.06214	up
CGI_10011047	0	5.00451	up
CGI_10011078	0.001458	2.39639	up
CGI_10011151	0	7.47219	up
CGI_10011152	0.000765	-3.0534	down
CGI_10011165	1.07e-10	4.46593	up
CGI_10011233	0.000507	2.71953	up
CGI_10011273	2.7e-10	3.65537	up
CGI_10011307	8.19e-09	4.37449	up
CGI_10011357	0.000128	3.05693	up
CGI_10011372	5.05e-07	3.0735	up
CGI_10011374	1.15e-06	3.76447	up
CGI_10011423	0.000504	3.19236	up
CGI_10011427	4.31e-05	2.81764	up
CGI_10011429	0.003461	3.30734	up
CGI_10011433	0.000868	2.303	up
CGI_10011441	1.87e-09	3.69274	up
CGI_10011509	0.002535	-2.57947	down
CGI_10011520	0.009638	2.22011	up
CGI_10011523	1.2e-05	2.68712	up
CGI_10011547	0	6.49625	up
CGI_10011558	0.008213	2.55914	up
CGI_10011575	0.000776	2.38494	up
CGI_10011587	2.55e-12	5.53599	up
CGI_10011606	2.81e-08	3.35726	up
CGI_10011633	5.35e-05	2.55921	up
CGI_10011634	0.006948	2.09782	up
CGI_10011640	0	5.99118	up
CGI_10011651	0.000136	2.836	up
CGI_10011661	0	6.70631	up
CGI_10011707	0.000167	3.76671	up
CGI_10011708	1.65e-06	3.61796	up
CGI_10011819	4.28e-12	3.89086	up
CGI_10011867	0.009395	1.99599	up
CGI_10011868	0.004028	-2.26885	down
CGI_10011937	0.001121	2.29011	up
CGI_10011964	0.001449	2.20758	up
CGI_10012002	0	8.21039	up
CGI_10012019	1.78e-15	4.4413	up
CGI_10012042	0	5.96754	up
CGI_10012053	0.003291	2.29142	up
CGI_10012068	3.44e-05	2.95148	up
CGI_10012104	0.001605	-2.69909	down
CGI_10012108	2.55e-05	3.74961	up
CGI_10012156	0	6.60642	up
CGI_10012158	6.53e-05	-2.80658	down
CGI_10012213	0.000104	2.61667	up
CGI_10012219	2.44e-05	2.87653	up
CGI_10012222	1.89e-05	2.64271	up
CGI_10012237	0.000716	3.01729	up
CGI_10012272	2.54e-10	4.04618	up
CGI_10012302	0.000251	2.625	up
CGI_10012371	0.005115	2.50082	up
CGI_10012387	0.000949	2.88104	up
CGI_10012401	4.12e-14	5.84632	up
CGI_10012406	0.000638	2.56048	up
CGI_10012407	1.73e-06	4.05215	up
CGI_10012417	0.006979	2.04558	up
CGI_10012428	1.35e-09	4.37978	up
CGI_10012463	4.05e-07	3.06902	up
CGI_10012474	0	7.24467	up
CGI_10012475	9.75e-10	4.55793	up
CGI_10012540	0.003493	2.46321	up
CGI_10012544	0.002137	2.21456	up
CGI_10012556	0.001053	2.45508	up
CGI_10012618	2.2e-06	3.05232	up
CGI_10012620	0.000341	2.66261	up
CGI_10012628	6.25e-05	2.52571	up
CGI_10012635	0.005908	3.21425	up
CGI_10012641	6.98e-06	4.16522	up
CGI_10012662	7.55e-10	4.5793	up
CGI_10012663	0.006397	2.52645	up
CGI_10012684	5.55e-16	4.91491	up
CGI_10012694	5.77e-05	3.65009	up
CGI_10012706	3.17e-05	2.89864	up
CGI_10012715	1.46e-05	3.4953	up
CGI_10012722	2.31e-05	3.57935	up
CGI_10012726	0.000336	3.01853	up
CGI_10012792	2.69e-05	3.10818	up
CGI_10012798	0.006105	2.20736	up
CGI_10012808	0	5.77495	up
CGI_10012813	6.47e-09	3.745	up
CGI_10012856	2.53e-08	3.31436	up
CGI_10012872	0.001023	2.24785	up
CGI_10012915	0.007103	-2.80749	down
CGI_10012921	5.79e-08	5.12582	up
CGI_10012922	1.11e-16	4.88608	up
CGI_10013047	0.001977	2.34189	up
CGI_10013051	7.5e-08	3.25391	up
CGI_10013076	3.86e-08	5.16646	up
CGI_10013084	5.81e-10	3.86594	up
CGI_10013105	1.1e-12	5.30208	up
CGI_10013106	0.001068	2.7232	up
CGI_10013156	0.007298	2.6694	up
CGI_10013164	0.001145	2.46511	up
CGI_10013173	0.000201	2.42534	up
CGI_10013175	6.29e-11	3.59933	up
CGI_10013176	0	5.17303	up
CGI_10013185	1.81e-05	3.1006	up
CGI_10013193	2.22e-06	3.49942	up
CGI_10013214	4.34e-06	-5.19086	down
CGI_10013261	0	5.53803	up
CGI_10013263	5.55e-12	4.51271	up
CGI_10013277	0	6.12803	up
CGI_10013278	1.97e-13	5.21974	up
CGI_10013279	1.73e-06	4.05215	up
CGI_10013280	0	7.05207	up
CGI_10013281	0.000176	2.84785	up
CGI_10013326	0.00026	-3.89846	down
CGI_10013339	0.006221	2.81389	up
CGI_10013347	5.19e-07	2.95411	up
CGI_10013368	0.000195	2.56087	up
CGI_10013370	0.000602	2.34009	up
CGI_10013372	0.000942	2.56817	up
CGI_10013373	1.46e-05	3.4953	up
CGI_10013379	5.42e-05	2.90257	up
CGI_10013412	0.002381	2.29101	up
CGI_10013436	0	6.89694	up
CGI_10013438	6.49e-05	3.89223	up
CGI_10013497	6.68e-10	3.9272	up
CGI_10013546	4.74e-09	4.42258	up
CGI_10013578	0	5.75311	up
CGI_10013636	5.54e-06	3.73981	up
CGI_10013697	0.000511	2.58745	up
CGI_10013734	0	5.45159	up
CGI_10013735	5.55e-16	4.66936	up
CGI_10013762	0.000236	3.16412	up
CGI_10013830	4.41e-09	3.60282	up
CGI_10013850	0.000478	2.68715	up
CGI_10013924	0	5.56932	up
CGI_10013946	6.08e-08	3.51962	up
CGI_10013948	0.000184	2.45327	up
CGI_10013989	1.44e-05	2.74148	up
CGI_10014005	8.6e-10	3.75328	up
CGI_10014036	3.75e-10	4.36639	up
CGI_10014052	2.04e-05	3.45783	up
CGI_10014067	1.88e-06	4.75146	up
CGI_10014068	1.92e-07	3.65996	up
CGI_10014112	1.52e-07	3.68133	up
CGI_10014117	0.007298	2.6694	up
CGI_10014129	0.000328	2.94146	up
CGI_10014143	3.54e-14	4.56722	up
CGI_10014146	0.003461	3.30734	up
CGI_10014162	9.01e-08	3.09798	up
CGI_10014181	1.5e-05	2.83837	up
CGI_10014189	0	6.47032	up
CGI_10014210	0.001982	2.2281	up
CGI_10014242	5.57e-07	3.29196	up
CGI_10014263	2.18e-09	4.22201	up
CGI_10014266	0.000598	-2.98943	down
CGI_10014276	2.51e-11	3.6876	up
CGI_10014277	7.77e-16	5.2144	up
CGI_10014304	0.001614	2.22631	up
CGI_10014348	1.43e-08	3.31668	up
CGI_10014403	0.004185	2.48018	up
CGI_10014412	0.004627	2.32702	up
CGI_10014414	0	6.89472	up
CGI_10014436	0	5.84867	up
CGI_10014470	2.19e-09	3.37118	up
CGI_10014473	5.79e-05	2.63224	up
CGI_10014480	5.11e-15	4.25135	up
CGI_10014530	0.000999	3.90357	up
CGI_10014540	0.003084	3.09072	up
CGI_10014565	0.001747	2.52115	up
CGI_10014579	0	6.28622	up
CGI_10014584	0.000494	3.36632	up
CGI_10014620	0.006232	3.5817	up
CGI_10014650	0.004409	2.08568	up
CGI_10014658	0.000443	3.62923	up
CGI_10014661	0.001218	3.47724	up
CGI_10014662	0.00207	2.20673	up
CGI_10014701	2.21e-06	3.42677	up
CGI_10014704	1.16e-05	2.72539	up
CGI_10014707	0.000557	3.99666	up
CGI_10014708	4.86e-05	3.4919	up
CGI_10014715	8.98e-06	2.95579	up
CGI_10014746	0.003187	2.18599	up
CGI_10014752	1.72e-10	4.12611	up
CGI_10014759	0	5.30119	up
CGI_10014767	2.33e-15	6.04862	up
CGI_10014835	0.000318	3.42772	up
CGI_10014853	0.000999	3.90357	up
CGI_10014881	5.48e-08	3.60649	up
CGI_10014915	1.56e-06	2.87776	up
CGI_10014926	6.25e-06	3.3218	up
CGI_10014941	0.000936	-2.53254	down
CGI_10014965	0.002643	2.95138	up
CGI_10014966	0.003493	2.46321	up
CGI_10014970	1.05e-10	3.73337	up
CGI_10014994	0.007298	2.6694	up
CGI_10015004	0.000474	2.97414	up
CGI_10015026	4.04e-14	4.12613	up
CGI_10015046	1.73e-06	4.05215	up
CGI_10015065	1.13e-06	3.2925	up
CGI_10015072	8.76e-07	2.91348	up
CGI_10015075	0	5.47881	up
CGI_10015152	0.002967	2.449	up
CGI_10015167	1.73e-06	3.38994	up
CGI_10015176	0.008846	2.05389	up
CGI_10015194	0.004791	2.12421	up
CGI_10015197	7.15e-10	4.31393	up
CGI_10015200	0.001815	3.80405	up
CGI_10015205	1.36e-06	3.41302	up
CGI_10015210	0.001328	2.33077	up
CGI_10015294	2.9e-06	2.85444	up
CGI_10015343	0.00046	-2.76302	down
CGI_10015345	0.005066	2.37305	up
CGI_10015357	1.65e-07	3.05661	up
CGI_10015365	6.93e-05	2.71225	up
CGI_10015395	0.000174	2.80743	up
CGI_10015396	0.004108	2.1735	up
CGI_10015400	3.81e-05	2.60939	up
CGI_10015410	7.32e-05	2.54889	up
CGI_10015425	5.04e-13	3.95488	up
CGI_10015432	0	5.98369	up
CGI_10015438	7.58e-06	3.56745	up
CGI_10015440	0.005678	2.05663	up
CGI_10015451	0	6.34424	up
CGI_10015471	0.006221	2.81389	up
CGI_10015475	0.001833	2.24239	up
CGI_10015493	0	5.95124	up
CGI_10015507	5.58e-06	3.10459	up
CGI_10015510	0.000754	2.27789	up
CGI_10015540	3.52e-11	4.24741	up
CGI_10015564	1.6e-06	3.04986	up
CGI_10015642	2.44e-08	3.92123	up
CGI_10015683	1.89e-15	5.25946	up
CGI_10015694	5.06e-13	3.94448	up
CGI_10015715	8.28e-13	4.52203	up
CGI_10015747	1.52e-14	4.37789	up
CGI_10015814	3.2e-05	2.99646	up
CGI_10015828	2.54e-07	2.98876	up
CGI_10015845	3.93e-06	2.80217	up
CGI_10015848	0.003084	3.09072	up
CGI_10015868	0.000656	2.29826	up
CGI_10015898	0	4.90384	up
CGI_10015899	0.002191	2.25257	up
CGI_10015903	2.06e-07	4.07682	up
CGI_10015909	0.003084	3.09072	up
CGI_10015910	3.91e-12	4.0124	up
CGI_10015965	0.003443	2.12667	up
CGI_10015969	0	7.04719	up
CGI_10015982	0	5.54516	up
CGI_10015990	0.001339	2.3908	up
CGI_10016109	3.18e-06	2.78786	up
CGI_10016127	0.00221	2.23728	up
CGI_10016164	0	5.50668	up
CGI_10016219	7.74e-11	3.7985	up
CGI_10016246	3.26e-05	2.61592	up
CGI_10016275	4.77e-15	5.01169	up
CGI_10016303	1.2e-06	4.09063	up
CGI_10016317	0	7.26047	up
CGI_10016345	1.38e-09	3.79831	up
CGI_10016363	8.51e-07	3.45811	up
CGI_10016373	0.006274	2.12556	up
CGI_10016375	4.57e-05	2.6146	up
CGI_10016382	1.57e-07	3.18212	up
CGI_10016387	5.68e-06	2.96306	up
CGI_10016395	9.79e-08	3.28012	up
CGI_10016400	0	6.39473	up
CGI_10016476	0.000236	3.16412	up
CGI_10016498	0.009865	2.0717	up
CGI_10016534	9.19e-06	2.76767	up
CGI_10016569	1.44e-08	3.52925	up
CGI_10016598	3.94e-05	2.63397	up
CGI_10016609	0.002559	2.43693	up
CGI_10016657	1.07e-11	3.78976	up
CGI_10016701	2.16e-06	3.31561	up
CGI_10016704	0.001989	2.47087	up
CGI_10016716	0.001933	3.16471	up
CGI_10016741	0	6.50568	up
CGI_10016743	0.00332	2.79492	up
CGI_10016752	4.59e-09	4.27595	up
CGI_10016765	7.22e-15	4.7519	up
CGI_10016767	5.54e-06	3.73981	up
CGI_10016804	0.00017	2.45597	up
CGI_10016841	1.71e-09	3.54468	up
CGI_10016846	0	7.54769	up
CGI_10016869	7.09e-05	3.4461	up
CGI_10016905	4.04e-05	3.37983	up
CGI_10016960	2.99e-08	3.51851	up
CGI_10016980	0.005908	3.21425	up
CGI_10017011	0	6.06726	up
CGI_10017016	0	6.14397	up
CGI_10017020	0.005908	3.21425	up
CGI_10017066	6.28e-07	3.82459	up
CGI_10017097	0.003297	2.40217	up
CGI_10017100	0	6.44344	up
CGI_10017148	1.99e-07	3.23428	up
CGI_10017169	2.22e-16	5.94066	up
CGI_10017178	6.26e-08	3.83758	up
CGI_10017187	0.00663	2.33353	up
CGI_10017196	0.004948	3.01273	up
CGI_10017221	1.37e-11	3.79971	up
CGI_10017222	0.001392	2.24051	up
CGI_10017224	0.000267	2.39137	up
CGI_10017235	0.000239	2.98098	up
CGI_10017240	0.000368	2.36816	up
CGI_10017279	0.005645	2.43579	up
CGI_10017331	5.85e-05	2.66611	up
CGI_10017345	2.05e-05	2.64784	up
CGI_10017402	0.003297	2.40217	up
CGI_10017450	6.78e-05	2.651	up
CGI_10017474	9.3e-08	3.08792	up
CGI_10017479	0.00164	-3.06719	down
CGI_10017486	1.02e-06	3.91813	up
CGI_10017503	2.5e-06	3.18259	up
CGI_10017508	0.000757	3.13578	up
CGI_10017521	0.000138	2.4661	up
CGI_10017534	1.59e-07	3.16324	up
CGI_10017548	0.007899	-3.91533	down
CGI_10017556	1.89e-15	5.38974	up
CGI_10017557	1.68e-10	3.83471	up
CGI_10017567	3.09e-06	2.81642	up
CGI_10017581	4.24e-06	2.8553	up
CGI_10017600	3.67e-05	2.91195	up
CGI_10017615	0.001734	3.0155	up
CGI_10017621	1.55e-10	3.58171	up
CGI_10017635	0.000654	-3.21752	down
CGI_10017668	0	5.84826	up
CGI_10017670	0.001278	2.26276	up
CGI_10017709	0.000338	2.39008	up
CGI_10017761	0	5.7436	up
CGI_10017767	0	7.29383	up
CGI_10017770	0.002758	2.20391	up
CGI_10017805	0.000123	3.14406	up
CGI_10017809	0.004041	2.26394	up
CGI_10017823	1.5e-05	2.83837	up
CGI_10017861	0.000265	2.51598	up
CGI_10017862	1.24e-05	3.19064	up
CGI_10017869	0.001088	2.25703	up
CGI_10017923	1.86e-10	5.18982	up
CGI_10017925	0.001218	3.47724	up
CGI_10017951	2.13e-06	3.27208	up
CGI_10017958	0.001143	3.0769	up
CGI_10017971	0	6.79544	up
CGI_10017985	0.007982	2.93028	up
CGI_10017999	0.002139	2.16787	up
CGI_10018003	6.76e-12	4.37003	up
CGI_10018073	5.42e-05	2.90257	up
CGI_10018088	1.63e-11	4.73341	up
CGI_10018089	3.9e-06	3.17386	up
CGI_10018130	3.06e-07	3.3776	up
CGI_10018212	2.22e-07	3.17347	up
CGI_10018217	0.000216	2.71604	up
CGI_10018220	0	7.50106	up
CGI_10018231	0.000138	2.71446	up
CGI_10018235	2.57e-06	3.2145	up
CGI_10018250	0	5.24229	up
CGI_10018261	0	7.72498	up
CGI_10018323	0.000138	-3.05926	down
CGI_10018335	2.98e-08	3.99646	up
CGI_10018366	0	7.49201	up
CGI_10018378	0.0066	2.09289	up
CGI_10018381	0	7.82262	up
CGI_10018384	7.81e-11	4.05358	up
CGI_10018389	0.000909	2.36656	up
CGI_10018476	0.003493	2.46321	up
CGI_10018491	3e-06	4.26143	up
CGI_10018492	4.72e-05	2.66896	up
CGI_10018535	2.31e-09	3.6538	up
CGI_10018613	4.95e-09	3.46222	up
CGI_10018660	0	4.9306	up
CGI_10018669	0.008603	2.01182	up
CGI_10018683	2.63e-05	2.65955	up
CGI_10018878	0	6.44754	up
CGI_10018880	2.99e-09	3.63362	up
CGI_10018930	2.22e-11	4.2819	up
CGI_10018931	6.13e-07	2.92351	up
CGI_10018951	3.79e-06	3.03921	up
CGI_10018994	1.59e-05	3.07046	up
CGI_10019060	0.000174	2.80743	up
CGI_10019080	1.19e-07	3.53859	up
CGI_10019121	9.06e-07	3.35338	up
CGI_10019162	0.000297	2.37689	up
CGI_10019164	6.26e-07	2.96642	up
CGI_10019175	0.001255	2.47642	up
CGI_10019194	6.41e-12	4.17177	up
CGI_10019228	2.11e-07	3.09353	up
CGI_10019264	0.000315	4.08411	up
CGI_10019268	0	5.93774	up
CGI_10019327	1.05e-07	3.59701	up
CGI_10019372	0	5.81258	up
CGI_10019417	0.001248	2.32909	up
CGI_10019423	0	7.4589	up
CGI_10019428	9.96e-10	3.62029	up
CGI_10019446	2.39e-05	2.95704	up
CGI_10019448	1.12e-05	3.66181	up
CGI_10019456	0.002311	2.56507	up
CGI_10019489	7.9e-13	4.42825	up
CGI_10019519	0	5.77207	up
CGI_10019542	0.001933	3.16471	up
CGI_10019570	0.004631	2.42257	up
CGI_10019573	0.001354	-2.78558	down
CGI_10019579	0.005294	2.17542	up
CGI_10019581	4.55e-06	3.29372	up
CGI_10019582	0.004108	2.1735	up
CGI_10019634	0.003844	2.11051	up
CGI_10019636	4.97e-08	3.14684	up
CGI_10019637	6.09e-08	3.76379	up
CGI_10019638	0	4.88238	up
CGI_10019639	0.005645	2.43579	up
CGI_10019653	2.91e-05	2.59632	up
CGI_10019662	0.000511	2.58745	up
CGI_10019688	3.36e-05	3.29605	up
CGI_10019704	8.66e-07	2.89095	up
CGI_10019706	0	7.21263	up
CGI_10019714	0.000429	2.84183	up
CGI_10019737	0	4.65066	up
CGI_10019754	0	5.06553	up
CGI_10019759	5.42e-09	3.51618	up
CGI_10019760	0	6.59255	up
CGI_10019765	1.43e-10	4.26627	up
CGI_10019790	0	7.81663	up
CGI_10019800	4.92e-05	2.56738	up
CGI_10019827	3.55e-15	4.34639	up
CGI_10019848	4.04e-09	4.9219	up
CGI_10019855	0.007899	-3.91533	down
CGI_10019862	0.007212	2.14417	up
CGI_10019869	7.57e-12	4.1315	up
CGI_10019928	1.46e-06	2.94472	up
CGI_10019934	0.007205	2.03758	up
CGI_10019936	0.001218	3.47724	up
CGI_10020012	0.000544	2.31114	up
CGI_10020034	0.002044	3.39479	up
CGI_10020069	4.56e-06	3.12449	up
CGI_10020105	3.41e-06	2.995	up
CGI_10020277	1.08e-13	5.10465	up
CGI_10020336	3.93e-14	4.35523	up
CGI_10020360	0.002238	2.42655	up
CGI_10020376	1.53e-10	3.73669	up
CGI_10020381	1.6e-05	3.16367	up
CGI_10020386	1.58e-07	3.56002	up
CGI_10020397	0.001285	2.64523	up
CGI_10020447	3.37e-08	3.26119	up
CGI_10020449	0	6.50542	up
CGI_10020458	2.76e-05	2.59532	up
CGI_10020462	0.009599	2.7399	up
CGI_10020475	0	6.75687	up
CGI_10020490	1.87e-06	3.05103	up
CGI_10020494	2.21e-11	4.58878	up
CGI_10020509	1.87e-05	2.92699	up
CGI_10020511	0.00012	2.46078	up
CGI_10020521	6.8e-06	2.81833	up
CGI_10020541	0.000104	2.90797	up
CGI_10020572	0.001877	2.22999	up
CGI_10020575	8.36e-08	4.01722	up
CGI_10020580	0	5.68981	up
CGI_10020589	0.000318	2.87931	up
CGI_10020617	1.9e-11	4.03919	up
CGI_10020618	1.15e-05	3.84272	up
CGI_10020628	0.002643	2.95138	up
CGI_10020638	5.43e-05	2.57823	up
CGI_10020662	0	5.60897	up
CGI_10020680	1.63e-08	3.87926	up
CGI_10020696	7.61e-08	3.30133	up
CGI_10020743	0.000462	2.55462	up
CGI_10020744	2.41e-12	4.75542	up
CGI_10020754	0.000192	2.52311	up
CGI_10020757	0	4.63372	up
CGI_10020761	4.42e-05	2.63916	up
CGI_10020764	7.72e-10	3.84375	up
CGI_10020770	0.004268	2.09554	up
CGI_10020776	0.001654	2.33681	up
CGI_10020782	2.81e-07	4.04645	up
CGI_10020814	2.47e-10	3.84886	up
CGI_10020851	7.79e-06	3.88711	up
CGI_10020879	4.48e-11	3.82648	up
CGI_10020899	0.005954	2.11828	up
CGI_10020902	0	7.02688	up
CGI_10020907	0.007315	2.04428	up
CGI_10020922	1.38e-11	4.18257	up
CGI_10020938	4.51e-05	2.7923	up
CGI_10020951	0.001078	-2.63925	down
CGI_10020961	0	6.68485	up
CGI_10020975	0	7.55239	up
CGI_10020978	3.29e-06	3.22965	up
CGI_10021010	0.007749	2.08984	up
CGI_10021027	0.000324	2.51645	up
CGI_10021035	4.64e-14	5.04015	up
CGI_10021036	5.55e-10	4.03468	up
CGI_10021037	8.37e-07	4.1281	up
CGI_10021039	6.33e-10	3.45617	up
CGI_10021069	0	6.56232	up
CGI_10021070	0.000171	3.10342	up
CGI_10021159	0	7.52496	up
CGI_10021165	0	6.70808	up
CGI_10021178	1.33e-06	2.94712	up
CGI_10021179	0.004426	2.1297	up
CGI_10021188	0.001383	2.22155	up
CGI_10021194	2.17e-08	4.76663	up
CGI_10021231	3.11e-15	4.85701	up
CGI_10021235	0.004041	2.26394	up
CGI_10021236	0.001045	2.96483	up
CGI_10021248	5.41e-06	2.9515	up
CGI_10021264	2.96e-05	2.93467	up
CGI_10021297	5.18e-11	4.08439	up
CGI_10021312	4.09e-10	4.00903	up
CGI_10021338	7.86e-06	3.70133	up
CGI_10021394	7.29e-08	3.68366	up
CGI_10021397	3.86e-09	3.57518	up
CGI_10021462	5.88e-11	4.9924	up
CGI_10021472	5.29e-07	2.93066	up
CGI_10021512	1.79e-14	5.2322	up
CGI_10021552	1.64e-11	3.7135	up
CGI_10021553	0.000104	3.39879	up
CGI_10021562	1.5e-11	3.70639	up
CGI_10021579	2.44e-05	2.87653	up
CGI_10021599	0	5.9684	up
CGI_10021601	2.2e-06	3.58882	up
CGI_10021617	2.23e-09	3.48847	up
CGI_10021647	0.000856	2.48062	up
CGI_10021660	0	8.24911	up
CGI_10021672	0	6.80321	up
CGI_10021676	0	5.88277	up
CGI_10021677	0.000504	3.19236	up
CGI_10021692	0	7.68867	up
CGI_10021693	0.001285	2.64523	up
CGI_10021697	0.003141	2.35613	up
CGI_10021698	9e-08	4.62914	up
CGI_10021731	0.006754	-2.24909	down
CGI_10021761	0.004046	2.88427	up
CGI_10021788	0.000153	3.34989	up
CGI_10021810	1.69e-10	5.66893	up
CGI_10021849	4.86e-05	3.4919	up
CGI_10021852	0	5.21505	up
CGI_10021853	0.008296	2.13642	up
CGI_10021872	1.86e-09	5.45595	up
CGI_10021873	0.002336	2.19237	up
CGI_10021874	0	6.15567	up
CGI_10021883	0.008846	2.05389	up
CGI_10021893	0	6.54551	up
CGI_10021930	0	5.44794	up
CGI_10021970	1.61e-05	2.74392	up
CGI_10021971	4.44e-16	5.24719	up
CGI_10022043	0.002717	2.59392	up
CGI_10022058	0	5.53047	up
CGI_10022069	0.000232	2.41775	up
CGI_10022103	2.14e-08	3.68711	up
CGI_10022163	0	5.65537	up
CGI_10022187	0.006397	2.52645	up
CGI_10022207	1.11e-16	4.71945	up
CGI_10022215	3.7e-06	3.37524	up
CGI_10022223	3.33e-16	5.87606	up
CGI_10022234	0	5.09483	up
CGI_10022286	5.77e-05	3.65009	up
CGI_10022344	1.42e-08	3.23462	up
CGI_10022346	0.005368	2.26076	up
CGI_10022347	0.007298	2.6694	up
CGI_10022350	1.87e-07	3.25565	up
CGI_10022356	0.000623	2.859	up
CGI_10022396	0.000409	2.61392	up
CGI_10022399	0.009599	2.7399	up
CGI_10022437	0.000942	2.56817	up
CGI_10022438	0.008687	2.11818	up
CGI_10022440	0	6.45444	up
CGI_10022467	0.000557	3.99666	up
CGI_10022483	1.32e-07	3.20691	up
CGI_10022494	0.007212	2.14417	up
CGI_10022503	0.000251	2.625	up
CGI_10022526	0.007152	2.04661	up
CGI_10022529	2.45e-05	3.33167	up
CGI_10022531	0.007298	2.6694	up
CGI_10022546	0.009975	-2.74284	down
CGI_10022651	1.69e-08	3.47454	up
CGI_10022693	0.000182	2.4571	up
CGI_10022720	0.009584	-2.45737	down
CGI_10022723	2.6e-07	3.91032	up
CGI_10022727	0	7.56318	up
CGI_10022728	0	5.40081	up
CGI_10022729	1.22e-11	4.07125	up
CGI_10022730	0	8.2555	up
CGI_10022760	2.83e-05	3.23095	up
CGI_10022796	4.2e-05	3.11745	up
CGI_10022798	1.66e-06	3.16343	up
CGI_10022808	0	4.76527	up
CGI_10022820	0	8.06851	up
CGI_10022832	0.000148	2.52877	up
CGI_10022855	0.001996	2.54121	up
CGI_10022856	1.7e-07	3.03835	up
CGI_10022870	0.005908	3.21425	up
CGI_10022883	5.61e-06	2.87541	up
CGI_10022925	0.00088	2.33979	up
CGI_10022931	0.000743	2.51855	up
CGI_10022939	1.39e-06	3.18011	up
CGI_10023024	7.93e-09	3.47184	up
CGI_10023055	2.71e-11	3.72145	up
CGI_10023063	0.001045	2.96483	up
CGI_10023072	0.004629	2.26245	up
CGI_10023098	5.54e-06	3.73981	up
CGI_10023099	0	7.52286	up
CGI_10023103	0.000624	2.29629	up
CGI_10023128	0.00663	2.33353	up
CGI_10023129	0.000138	2.73944	up
CGI_10023156	4.63e-05	3.25953	up
CGI_10023160	0.001332	2.22429	up
CGI_10023211	0.000137	2.79948	up
CGI_10023243	0.003493	2.46321	up
CGI_10023245	1.11e-16	5.10056	up
CGI_10023252	5.72e-10	3.52307	up
CGI_10023297	0.000429	2.84183	up
CGI_10023305	2.42e-11	3.94091	up
CGI_10023336	9.41e-05	3.09345	up
CGI_10023351	4.83e-12	3.90604	up
CGI_10023363	2.45e-05	3.33167	up
CGI_10023379	0.003175	2.15244	up
CGI_10023388	2.7e-09	3.90793	up
CGI_10023389	0.004948	3.01273	up
CGI_10023407	4.53e-14	4.13508	up
CGI_10023420	0.003449	2.18214	up
CGI_10023421	0.007115	2.20233	up
CGI_10023427	0.001977	2.34189	up
CGI_10023440	1.09e-10	4.06692	up
CGI_10023459	1.02e-06	3.91813	up
CGI_10023512	0	6.63992	up
CGI_10023646	2.55e-14	4.6666	up
CGI_10023667	0.000898	2.27009	up
CGI_10023676	9.3e-07	2.94604	up
CGI_10023679	0.000474	2.97414	up
CGI_10023684	8.04e-05	2.49649	up
CGI_10023700	3.26e-09	3.36511	up
CGI_10023711	0.00062	2.48391	up
CGI_10023712	0.000297	2.78512	up
CGI_10023717	0.003362	2.12748	up
CGI_10023724	0.003249	2.62954	up
CGI_10023726	1.34e-06	3.47652	up
CGI_10023805	1.35e-09	4.37978	up
CGI_10023809	0.001151	2.3812	up
CGI_10023832	8.88e-05	-4.0663	down
CGI_10023837	0.001977	2.34189	up
CGI_10023922	0.000141	2.59564	up
CGI_10023960	4.74e-09	4.42258	up
CGI_10023991	0.000185	-3.01886	down
CGI_10024028	0.000328	2.94146	up
CGI_10024036	0.009652	2.12778	up
CGI_10024038	0	7.76687	up
CGI_10024053	3.57e-08	3.35038	up
CGI_10024064	2.8e-06	2.98467	up
CGI_10024065	9.99e-07	3.16338	up
CGI_10024106	0.00286	2.26755	up
CGI_10024113	0.001421	2.33261	up
CGI_10024115	0.001219	3.23509	up
CGI_10024116	0.000125	2.46503	up
CGI_10024118	2.3e-07	3.11001	up
CGI_10024119	0.000104	3.39879	up
CGI_10024159	0.004046	2.88427	up
CGI_10024178	0.004252	2.36654	up
CGI_10024197	1.82e-05	2.74669	up
CGI_10024217	0.003297	2.40217	up
CGI_10024240	0.003726	-2.27425	down
CGI_10024268	8.75e-06	3.17589	up
CGI_10024289	4.91e-07	2.94709	up
CGI_10024308	3.27e-05	2.725	up
CGI_10024321	0	5.72564	up
CGI_10024342	2.46e-05	2.75357	up
CGI_10024352	0	5.23571	up
CGI_10024357	7.36e-10	3.5893	up
CGI_10024358	0.002559	2.43693	up
CGI_10024362	1.89e-15	5.7615	up
CGI_10024367	0.002757	2.72905	up
CGI_10024368	6.1e-12	3.82529	up
CGI_10024400	0.003105	2.12383	up
CGI_10024520	0.001548	2.50404	up
CGI_10024539	0	6.24522	up
CGI_10024554	0	5.69559	up
CGI_10024560	5.45e-06	3.22398	up
CGI_10024561	0.004046	2.88427	up
CGI_10024579	0.00803	2.03181	up
CGI_10024603	6.09e-05	4.31854	up
CGI_10024605	0.002757	2.72905	up
CGI_10024623	0.000732	3.55524	up
CGI_10024628	3.82e-06	2.91103	up
CGI_10024641	2.01e-08	3.2014	up
CGI_10024646	5.9e-06	2.82514	up
CGI_10024650	0.000732	3.55524	up
CGI_10024653	0.000873	2.65082	up
CGI_10024661	0.003875	2.41153	up
CGI_10024671	2.21e-06	2.90797	up
CGI_10024678	0.006221	2.81389	up
CGI_10024730	0.002559	2.43693	up
CGI_10024739	4.1e-05	3.95112	up
CGI_10024743	0	8.55525	up
CGI_10024762	0.001531	2.91038	up
CGI_10024784	0.000799	2.533	up
CGI_10024835	0.000942	2.56817	up
CGI_10024845	0.001933	3.16471	up
CGI_10024846	0	6.01399	up
CGI_10024864	3.92e-07	3.59387	up
CGI_10024969	0.001926	2.78152	up
CGI_10024998	1.6e-14	4.44839	up
CGI_10024999	9.91e-08	3.32732	up
CGI_10025081	6.39e-05	3.22205	up
CGI_10025126	4.62e-11	4.13202	up
CGI_10025135	0	6.3158	up
CGI_10025157	1.81e-06	3	up
CGI_10025180	0	7.91349	up
CGI_10025192	2.99e-07	3.19924	up
CGI_10025220	0.002275	2.48552	up
CGI_10025232	2.37e-07	3.17917	up
CGI_10025245	0	5.7925	up
CGI_10025253	9.2e-11	3.75278	up
CGI_10025300	4.32e-13	4.47081	up
CGI_10025310	0.002559	2.43693	up
CGI_10025319	9.16e-06	3.08898	up
CGI_10025330	0	4.92265	up
CGI_10025346	6.75e-07	2.93534	up
CGI_10025384	0.001238	2.38576	up
CGI_10025401	0	5.05161	up
CGI_10025434	3.91e-06	3.77728	up
CGI_10025464	0.005694	2.61803	up
CGI_10025491	0.000531	2.41147	up
CGI_10025534	2.44e-15	5.3697	up
CGI_10025540	0.003961	2.32443	up
CGI_10025547	1.13e-10	3.88475	up
CGI_10025556	1.77e-07	3.5034	up
CGI_10025592	8.76e-05	3.59762	up
CGI_10025593	1.62e-07	3.05605	up
CGI_10025609	0	6.79333	up
CGI_10025617	0.000377	2.57846	up
CGI_10025626	0.00183	-3.56636	down
CGI_10025652	0.000315	4.08411	up
CGI_10025654	0.001219	3.23509	up
CGI_10025658	2.58e-09	4.67556	up
CGI_10025668	0.000364	2.42074	up
CGI_10025677	4.13e-11	4.36203	up
CGI_10025686	1.19e-06	4.80392	up
CGI_10025714	4.55e-06	3.29372	up
CGI_10025724	0.000123	3.14406	up
CGI_10025726	0.000557	3.99666	up
CGI_10025747	0.009267	-2.5344	down
CGI_10025808	6.57e-11	4.2001	up
CGI_10025812	0.001261	2.23718	up
CGI_10025821	0.001722	2.60571	up
CGI_10025827	7.07e-06	2.95962	up
CGI_10025836	2.63e-06	2.84565	up
CGI_10025849	3.11e-13	4.9048	up
CGI_10025853	6.52e-08	3.21454	up
CGI_10025899	1.01e-07	3.21911	up
CGI_10025916	6.69e-10	3.85489	up
CGI_10025934	0	6.32338	up
CGI_10025943	0	7.02932	up
CGI_10025977	0.003848	2.24138	up
CGI_10025978	0.009692	2.40129	up
CGI_10025980	0.000337	3.24681	up
CGI_10025993	0.000201	2.61318	up
CGI_10026001	0.003038	2.22842	up
CGI_10026002	0.007903	2.15634	up
CGI_10026015	3.94e-06	3.5287	up
CGI_10026017	2.21e-14	4.90672	up
CGI_10026018	0	5.71826	up
CGI_10026051	1.97e-05	2.63452	up
CGI_10026054	0.000638	2.39878	up
CGI_10026056	0	5.60075	up
CGI_10026076	1.6e-11	3.71617	up
CGI_10026173	0.000494	3.36632	up
CGI_10026188	4.44e-16	6.17751	up
CGI_10026190	0	7.68182	up
CGI_10026193	0.00332	2.79492	up
CGI_10026239	0	6.54802	up
CGI_10026257	0.000557	3.99666	up
CGI_10026281	0	5.62953	up
CGI_10026299	2.12e-10	3.72416	up
CGI_10026304	1.12e-12	4.08744	up
CGI_10026305	0	6.81665	up
CGI_10026316	2.16e-08	3.64448	up
CGI_10026326	2.43e-14	4.40296	up
CGI_10026346	1.11e-16	5.72063	up
CGI_10026400	6.49e-05	3.89223	up
CGI_10026412	0	7.02789	up
CGI_10026431	0	7.67742	up
CGI_10026433	0.001094	2.51966	up
CGI_10026436	5.99e-12	4.80976	up
CGI_10026446	1.19e-08	3.78508	up
CGI_10026486	0.00332	2.79492	up
CGI_10026502	0.000494	3.36632	up
CGI_10026515	1.03e-07	3.47382	up
CGI_10026523	2.19e-14	5.093	up
CGI_10026524	0.000134	2.92761	up
CGI_10026548	0.000337	3.24681	up
CGI_10026549	1.64e-06	2.91796	up
CGI_10026568	0.005022	2.16332	up
CGI_10026672	0.000427	2.46287	up
CGI_10026674	0	5.25473	up
CGI_10026681	0	5.09288	up
CGI_10026696	8.39e-10	4.41931	up
CGI_10026720	0.003692	2.10425	up
CGI_10026739	1.24e-08	3.7334	up
CGI_10026758	0.001397	2.27445	up
CGI_10026814	3.49e-08	3.19583	up
CGI_10026830	0	9.08026	up
CGI_10026832	2.47e-10	3.84886	up
CGI_10026865	8.04e-14	4.25517	up
CGI_10026878	0.001045	2.96483	up
CGI_10026892	6.98e-13	4.13224	up
CGI_10026931	2.04e-05	3.45783	up
CGI_10026939	2.61e-05	2.84888	up
CGI_10026956	0.004046	2.88427	up
CGI_10026961	4.55e-06	3.29372	up
CGI_10026978	3.43e-08	3.29867	up
CGI_10027003	0	6.12886	up
CGI_10027011	0.00011	2.79266	up
CGI_10027022	0	6.04107	up
CGI_10027039	6.91e-08	3.47639	up
CGI_10027093	0.000142	2.58388	up
CGI_10027128	2.19e-06	3.36648	up
CGI_10027132	0.001328	2.33077	up
CGI_10027137	0.000774	3.3022	up
CGI_10027141	0.000921	2.30383	up
CGI_10027152	0.007867	2.01572	up
CGI_10027163	3.45e-12	4.72895	up
CGI_10027168	1.33e-15	4.86472	up
CGI_10027173	2.46e-10	4.40034	up
CGI_10027192	0.001218	3.47724	up
CGI_10027197	3.22e-15	4.96708	up
CGI_10027207	0.004629	2.26245	up
CGI_10027227	0.000141	2.60837	up
CGI_10027232	0.000134	2.52089	up
CGI_10027251	1.96e-13	4.83755	up
CGI_10027267	7.09e-05	3.4461	up
CGI_10027278	0.007298	2.6694	up
CGI_10027319	0.004259	-3.40867	down
CGI_10027379	5.79e-08	5.12582	up
CGI_10027384	1.47e-07	3.96476	up
CGI_10027402	1.44e-15	4.95854	up
CGI_10027408	0.000328	2.44389	up
CGI_10027418	0.000168	2.65095	up
CGI_10027422	1.42e-09	3.82947	up
CGI_10027462	0	5.89033	up
CGI_10027480	0	5.68141	up
CGI_10027498	0.008827	2.1713	up
CGI_10027499	0	5.95139	up
CGI_10027528	0.000308	2.3833	up
CGI_10027549	0.000874	-3.37224	down
CGI_10027580	3.49e-05	3.07961	up
CGI_10027586	0.004284	2.08798	up
CGI_10027591	0	8.82264	up
CGI_10027605	0	6.42254	up
CGI_10027697	3.41e-06	2.995	up
CGI_10027714	0.004185	2.48018	up
CGI_10027716	1.14e-05	2.81815	up
CGI_10027721	5.33e-06	3.00642	up
CGI_10027729	3.33e-16	5.04139	up
CGI_10027731	0.000102	2.95932	up
CGI_10027763	8.98e-06	2.95579	up
CGI_10027775	1.12e-05	3.66181	up
CGI_10027789	0	7.88093	up
CGI_10027790	7.79e-10	4.06508	up
CGI_10027818	0.000332	2.52663	up
CGI_10027824	5.98e-09	3.36851	up
CGI_10027843	0.001503	2.24779	up
CGI_10027915	0.006221	2.81389	up
CGI_10027951	4.2e-05	3.11745	up
CGI_10027967	0.002434	2.19897	up
CGI_10028002	1.15e-11	4.38991	up
CGI_10028032	0.000669	2.92834	up
CGI_10028054	1.15e-06	3.22485	up
CGI_10028127	4.66e-08	3.20236	up
CGI_10028133	0.004715	2.08165	up
CGI_10028139	0	5.54542	up
CGI_10028140	0	6.16595	up
CGI_10028161	1.85e-10	4.32606	up
CGI_10028175	0.004135	2.21946	up
CGI_10028190	2.68e-11	4.57398	up
CGI_10028202	0	8.04602	up
CGI_10028221	0.000123	3.14406	up
CGI_10028225	3.14e-09	3.39584	up
CGI_10028226	0.000341	2.53776	up
CGI_10028266	0.000102	2.95932	up
CGI_10028273	0.008406	2.19663	up
CGI_10028302	0.000732	3.55524	up
CGI_10028337	2.13e-07	3.08293	up
CGI_10028340	3.29e-06	3.22965	up
CGI_10028355	1.89e-07	-3.70341	down
CGI_10028359	7.79e-06	3.88711	up
CGI_10028360	5.22e-05	2.79746	up
CGI_10028370	0.009382	2.01639	up
CGI_10028401	0.008213	2.55914	up
CGI_10028411	0.000898	2.28984	up
CGI_10028461	0.000352	2.54999	up
CGI_10028480	0.000337	3.24681	up
CGI_10028493	0.001493	2.36268	up
CGI_10028495	0.002493	2.38716	up
CGI_10028515	4.05e-09	4.07526	up
CGI_10028560	3.01e-06	4.69701	up
CGI_10028584	1.19e-07	3.53859	up
CGI_10028630	0.0001	2.56941	up
CGI_10028679	2.54e-08	4.27321	up
CGI_10028692	0.000493	3.06791	up
CGI_10028694	1.48e-08	3.33359	up
CGI_10028709	4.1e-05	3.95112	up
CGI_10028753	0.000242	2.59243	up
CGI_10028762	7e-12	5.45692	up
CGI_10028775	0.006221	2.81389	up
CGI_10028812	0	6.67926	up
CGI_10028817	7.02e-09	-3.84998	down
CGI_10028852	4.25e-06	2.77755	up
CGI_10028857	0	4.6522	up
CGI_10028878	7.5e-05	2.55719	up
CGI_10028879	0.005908	3.21425	up

## Sheet: G3 vs H3
#ID	FDR	log2FC	regulated
CGI_10000015	0.000307	3.90801	up
CGI_10000033	0.008033	3.11205	up
CGI_10000066	0.001697	3.38423	up
CGI_10000085	0.003742	3.51415	up
CGI_10000237	0.000332	3.70266	up
CGI_10000281	0.007197	3.0992	up
CGI_10000332	1.36e-05	4.3329	up
CGI_10000381	0.00929	3.04729	up
CGI_10000408	0.000146	3.84506	up
CGI_10000611	0.002438	3.31729	up
CGI_10001013	0.005475	3.17308	up
CGI_10001056	3e-06	4.46729	up
CGI_10001126	0.005821	3.13648	up
CGI_10001127	0.001083	3.61875	up
CGI_10001199	0.005252	3.4358	up
CGI_10001338	0.005162	3.28528	up
CGI_10001407	1.05e-07	5.0431	up
CGI_10001554	0.001565	3.40267	up
CGI_10001571	0.002147	3.38061	up
CGI_10001640	4.54e-06	4.7934	up
CGI_10001648	0.00963	3.22433	up
CGI_10001716	0.006205	3.16254	up
CGI_10001764	1.37e-09	5.75186	up
CGI_10001766	1.53e-09	5.94783	up
CGI_10001821	0.002892	3.81319	up
CGI_10001825	0.005503	3.14665	up
CGI_10001826	1.49e-06	4.58371	up
CGI_10001835	0.005227	3.3693	up
CGI_10001850	0.000154	3.93498	up
CGI_10001944	1.14e-06	4.93487	up
CGI_10002125	0.007841	3.57054	up
CGI_10002193	1.71e-10	6.32678	up
CGI_10002341	0.00152	3.4536	up
CGI_10002469	0.0049	3.17022	up
CGI_10002478	6.63e-05	3.9669	up
CGI_10002506	0.007277	3.11634	up
CGI_10002545	4.65e-05	4.0414	up
CGI_10002658	4.06e-08	5.10912	up
CGI_10002698	5.59e-09	5.44641	up
CGI_10002725	0.003239	3.38867	up
CGI_10002832	0.007277	3.11634	up
CGI_10002842	0.004486	3.2688	up
CGI_10002873	0.00309	3.43727	up
CGI_10002916	0.001382	3.42349	up
CGI_10002949	8.28e-05	3.92915	up
CGI_10003072	0.006874	3.11509	up
CGI_10003110	0.001908	3.43464	up
CGI_10003170	0.00265	3.32524	up
CGI_10003468	1.16e-06	4.64193	up
CGI_10003477	0.001023	3.59888	up
CGI_10003481	9.07e-07	4.69554	up
CGI_10003516	1.4e-05	4.41538	up
CGI_10003634	3.53e-05	4.08535	up
CGI_10003730	3.37e-05	4.0806	up
CGI_10003753	0.000587	3.70873	up
CGI_10003794	0.004524	3.58809	up
CGI_10003818	0.001425	3.72649	up
CGI_10003821	2.56e-05	4.13277	up
CGI_10003866	0.000319	3.80299	up
CGI_10003886	0.000252	3.82742	up
CGI_10004053	0.00129	3.44984	up
CGI_10004091	0.00011	3.90112	up
CGI_10004210	0.000519	3.67041	up
CGI_10004220	0.002	3.59746	up
CGI_10004263	0.009583	3.0399	up
CGI_10004397	0.000644	3.66149	up
CGI_10004477	0.002423	3.33585	up
CGI_10004513	0.001041	3.52305	up
CGI_10004664	0.000378	3.74719	up
CGI_10004762	0.001671	3.41498	up
CGI_10004803	7.5e-06	4.39605	up
CGI_10004834	0.003038	3.46235	up
CGI_10004950	0.000212	3.96425	up
CGI_10005023	9.88e-06	4.52057	up
CGI_10005184	1.09e-07	5.14739	up
CGI_10005238	0.0001	3.98308	up
CGI_10005356	0.001473	3.41679	up
CGI_10005407	0.000567	3.59175	up
CGI_10005487	0.001659	3.53107	up
CGI_10005547	0.000271	3.88942	up
CGI_10005561	0.004195	-5.11573	down
CGI_10005580	9.65e-10	5.7335	up
CGI_10005582	0.000424	3.68444	up
CGI_10005676	6.31e-06	4.43998	up
CGI_10005881	2.63e-05	4.1436	up
CGI_10005885	2.81e-06	4.51941	up
CGI_10005953	8.35e-09	5.68187	up
CGI_10005999	0.000448	3.65282	up
CGI_10006146	0.008194	3.06678	up
CGI_10006283	0.001425	3.72649	up
CGI_10006311	0.003202	3.32469	up
CGI_10006405	0.002683	3.3045	up
CGI_10006413	0.006827	3.17707	up
CGI_10006475	0.000291	3.72209	up
CGI_10006518	0.000485	3.61886	up
CGI_10006533	0.003301	3.26611	up
CGI_10006535	0.000227	3.75742	up
CGI_10006606	0.000715	3.55707	up
CGI_10006615	0.000587	3.78218	up
CGI_10006620	3.16e-05	4.20374	up
CGI_10006637	0.002961	3.63945	up
CGI_10006638	5.63e-05	4.18969	up
CGI_10006667	0.000117	4.18332	up
CGI_10006693	0.000978	3.49681	up
CGI_10006695	0.000479	3.72433	up
CGI_10006733	1.18e-07	5.02539	up
CGI_10006924	1.12e-05	4.27511	up
CGI_10006927	0.007822	3.43443	up
CGI_10006965	0.000132	4.05187	up
CGI_10006970	0.000524	3.60727	up
CGI_10007024	0.008613	3.07991	up
CGI_10007060	0.001128	3.87721	up
CGI_10007134	0.001164	3.64432	up
CGI_10007248	0.000188	3.82295	up
CGI_10007260	9.58e-05	3.96564	up
CGI_10007483	2.93e-07	4.84565	up
CGI_10007561	0.000791	3.57658	up
CGI_10007579	9.29e-05	3.93455	up
CGI_10007612	0.000699	3.55717	up
CGI_10007651	7.3e-06	4.36466	up
CGI_10007697	3.77e-05	4.07419	up
CGI_10007711	0.000629	3.57168	up
CGI_10007733	0.000239	3.74819	up
CGI_10007734	0.008256	3.05883	up
CGI_10007847	5.11e-08	5.25994	up
CGI_10007921	1.2e-05	4.26285	up
CGI_10007957	0.009314	3.03817	up
CGI_10008014	0.009616	3.20463	up
CGI_10008064	0.001944	3.35708	up
CGI_10008105	0.000206	3.80735	up
CGI_10008152	0.009753	3.13351	up
CGI_10008208	7.97e-09	5.35386	up
CGI_10008222	0.002313	3.3227	up
CGI_10008264	0.002916	3.50103	up
CGI_10008301	2.8e-06	4.99015	up
CGI_10008385	0.001836	3.40966	up
CGI_10008469	0.000276	3.72609	up
CGI_10008499	0.000109	4.02416	up
CGI_10008567	0.008231	3.06941	up
CGI_10008589	0.001464	3.74281	up
CGI_10008613	0.00269	3.58846	up
CGI_10008681	0.000135	3.85972	up
CGI_10008724	0.004735	3.19545	up
CGI_10008727	0.000202	3.90168	up
CGI_10008795	0.000249	3.94762	up
CGI_10008807	0.007841	3.57054	up
CGI_10008891	0.000202	3.84651	up
CGI_10008900	4.25e-05	4.30317	up
CGI_10008901	0.000744	3.59529	up
CGI_10009053	0.009619	-3.944	down
CGI_10009060	0.000779	-5.24469	down
CGI_10009121	1.12e-05	4.25881	up
CGI_10009178	0.000117	4.33139	up
CGI_10009206	0.002273	3.34285	up
CGI_10009208	0.000383	3.82685	up
CGI_10009210	0.000665	3.56995	up
CGI_10009211	0.00439	3.20192	up
CGI_10009226	1.6e-05	4.27176	up
CGI_10009231	0.004272	3.42045	up
CGI_10009235	3.22e-07	4.87529	up
CGI_10009236	3.35e-06	4.50103	up
CGI_10009254	5.34e-07	4.94274	up
CGI_10009326	0.004368	3.44472	up
CGI_10009380	0.001239	3.56032	up
CGI_10009534	1.45e-05	4.321	up
CGI_10009537	0.000251	3.81819	up
CGI_10009649	0.007934	3.07872	up
CGI_10009677	0.003185	3.30722	up
CGI_10009700	0.001211	3.46718	up
CGI_10009930	6.94e-06	4.53289	up
CGI_10010004	0.006776	3.25981	up
CGI_10010014	0.009271	3.03442	up
CGI_10010020	0.002065	3.48515	up
CGI_10010163	0.00017	4.11184	up
CGI_10010254	0.001205	3.69461	up
CGI_10010268	0.000189	3.78706	up
CGI_10010276	0.002273	3.34285	up
CGI_10010363	0.007148	3.09145	up
CGI_10010475	0.000983	3.48961	up
CGI_10010481	0.001369	3.42489	up
CGI_10010533	0.00182	-5.44267	down
CGI_10010550	0.000715	3.55707	up
CGI_10010587	0.000197	3.91804	up
CGI_10010632	0.002564	3.30991	up
CGI_10010656	0.002678	3.37151	up
CGI_10010682	0.000788	3.90778	up
CGI_10010695	0.000249	3.94762	up
CGI_10010736	7.03e-06	4.35022	up
CGI_10010768	0.000126	3.91257	up
CGI_10010785	2.87e-06	4.64802	up
CGI_10010829	0.004127	3.39168	up
CGI_10010884	0.003994	3.38051	up
CGI_10010896	5.5e-05	4.02483	up
CGI_10010919	0.000519	3.67041	up
CGI_10010966	9.25e-05	4.18885	up
CGI_10010975	0.000919	3.56533	up
CGI_10011088	0.004315	-4.22692	down
CGI_10011130	8.03e-05	3.96566	up
CGI_10011210	3.43e-05	4.07667	up
CGI_10011307	0.000717	3.7014	up
CGI_10011357	7.7e-06	4.33922	up
CGI_10011523	0.006195	3.21029	up
CGI_10011567	0.003502	3.31941	up
CGI_10011606	0.003611	3.2881	up
CGI_10011651	0.000509	3.69052	up
CGI_10011686	0.001622	3.79887	up
CGI_10011714	2.39e-05	4.21999	up
CGI_10011784	0.006299	3.18981	up
CGI_10011819	0.001365	3.66401	up
CGI_10011846	1.16e-05	4.49406	up
CGI_10011860	0.001939	-4.89975	down
CGI_10011867	9.99e-06	4.3309	up
CGI_10011899	0.007822	3.43443	up
CGI_10011950	0.009059	3.08985	up
CGI_10012019	7.12e-08	5.08851	up
CGI_10012063	8.75e-05	4.386	up
CGI_10012108	0.001974	3.40694	up
CGI_10012116	0.005162	3.28528	up
CGI_10012175	0.006558	3.23066	up
CGI_10012191	0.00078	3.85247	up
CGI_10012222	0.000502	3.62124	up
CGI_10012243	0.001542	3.48179	up
CGI_10012271	0.002892	3.81319	up
CGI_10012376	4.63e-05	4.03179	up
CGI_10012406	0.003461	3.24193	up
CGI_10012408	0.007441	3.35296	up
CGI_10012544	0.00485	3.20444	up
CGI_10012637	0.009193	3.03681	up
CGI_10012684	5.7e-07	4.72364	up
CGI_10012798	4.54e-06	4.7934	up
CGI_10012813	0.001002	3.5157	up
CGI_10012929	1.87e-05	4.47181	up
CGI_10013051	1.17e-05	4.26385	up
CGI_10013079	0.000895	3.54223	up
CGI_10013175	0.006726	3.20754	up
CGI_10013176	0.000571	3.58928	up
CGI_10013189	0.000509	3.69052	up
CGI_10013221	0.001575	3.40196	up
CGI_10013232	0.00015	3.83072	up
CGI_10013254	0.009077	3.05909	up
CGI_10013263	0.00117	3.45494	up
CGI_10013358	4.07e-05	4.04862	up
CGI_10013384	1.53e-09	5.85943	up
CGI_10013412	0.000895	3.50918	up
CGI_10013436	0.004363	3.4059	up
CGI_10013576	0.004933	3.16914	up
CGI_10013631	0.003473	3.62813	up
CGI_10013676	6.26e-06	4.35153	up
CGI_10013697	5.5e-05	4.06261	up
CGI_10013734	4.32e-05	4.23865	up
CGI_10013735	0.00275	3.49913	up
CGI_10013827	0.005824	3.17009	up
CGI_10013924	0.00727	3.08892	up
CGI_10013925	0.002103	3.37372	up
CGI_10013946	0.000662	3.56182	up
CGI_10013953	0.008769	3.08437	up
CGI_10013989	1.04e-08	5.30205	up
CGI_10014068	0.001666	3.3948	up
CGI_10014093	0.005193	3.21568	up
CGI_10014117	0.005227	3.3693	up
CGI_10014241	0.001504	3.5207	up
CGI_10014263	0.008374	3.0559	up
CGI_10014271	0.00181	3.92075	up
CGI_10014304	0.000402	3.76077	up
CGI_10014348	0.000554	3.73493	up
CGI_10014359	0.000793	3.95152	up
CGI_10014376	0.005162	3.28528	up
CGI_10014414	4.8e-05	4.03604	up
CGI_10014436	0.006817	3.30374	up
CGI_10014459	0.008181	3.06446	up
CGI_10014463	0.000271	3.88942	up
CGI_10014468	0.000159	3.87762	up
CGI_10014470	6.06e-08	5.05026	up
CGI_10014480	8.89e-06	4.4599	up
CGI_10014541	0.001347	3.51019	up
CGI_10014598	0.001023	3.59888	up
CGI_10014690	0.001128	3.87721	up
CGI_10014708	4.21e-06	4.46478	up
CGI_10014752	0.009561	3.03313	up
CGI_10014767	0.003611	3.23297	up
CGI_10014926	0.00413	3.22465	up
CGI_10015009	0.000194	3.89166	up
CGI_10015072	0.001707	3.42579	up
CGI_10015151	0.006558	3.23066	up
CGI_10015192	0.009047	3.10796	up
CGI_10015193	0.000923	3.55921	up
CGI_10015197	0.005523	3.15701	up
CGI_10015211	0.000105	3.91653	up
CGI_10015222	0.005154	3.25702	up
CGI_10015296	0.001475	3.59528	up
CGI_10015326	6.37e-05	3.97511	up
CGI_10015384	2.55e-06	4.49174	up
CGI_10015400	0.000339	3.7072	up
CGI_10015432	0.002484	3.40598	up
CGI_10015492	0.00149	3.40861	up
CGI_10015543	0.006558	3.23066	up
CGI_10015580	0.001338	3.57557	up
CGI_10015606	0.000589	3.68272	up
CGI_10015743	0.002359	3.71602	up
CGI_10015747	0.000908	3.68248	up
CGI_10015806	8.94e-05	3.91612	up
CGI_10015814	0.001017	3.48159	up
CGI_10015815	0.001754	3.37687	up
CGI_10015845	0.000154	3.85534	up
CGI_10015868	0.001415	3.44004	up
CGI_10015873	3.82e-05	4.53844	up
CGI_10015898	0.000519	3.86908	up
CGI_10015931	0.000194	3.80467	up
CGI_10015990	0.000198	3.78015	up
CGI_10015991	0.005178	3.53453	up
CGI_10016010	0.009933	3.0707	up
CGI_10016109	0.001989	3.65827	up
CGI_10016164	0.002983	3.46983	up
CGI_10016174	0.00078	3.85247	up
CGI_10016246	0.008261	3.10374	up
CGI_10016253	0.005227	3.3693	up
CGI_10016275	0.000555	3.60794	up
CGI_10016317	0.001311	3.48499	up
CGI_10016368	2e-05	4.24433	up
CGI_10016375	0.003506	3.27318	up
CGI_10016382	0.001471	3.43087	up
CGI_10016400	0.009998	3.26374	up
CGI_10016539	5.31e-06	4.4276	up
CGI_10016569	0.004193	3.24038	up
CGI_10016609	0.008256	3.05883	up
CGI_10016657	0.000263	3.77452	up
CGI_10016704	9.85e-06	4.27874	up
CGI_10017169	0.001112	3.48505	up
CGI_10017262	0.005189	3.32142	up
CGI_10017361	0.008405	3.0758	up
CGI_10017557	3.64e-07	4.79037	up
CGI_10017668	0.000148	3.83721	up
CGI_10017702	0.00195	3.65912	up
CGI_10017741	3.92e-06	4.73528	up
CGI_10017761	2.68e-05	4.2684	up
CGI_10017841	0.005826	3.15142	up
CGI_10017951	0.002743	3.39488	up
CGI_10017958	0.001448	3.46979	up
CGI_10017984	0.007841	3.57054	up
CGI_10017985	0.001023	3.59888	up
CGI_10018003	0.007916	3.07076	up
CGI_10018212	0.000118	3.87676	up
CGI_10018217	0.001164	3.64432	up
CGI_10018335	0.000326	3.77471	up
CGI_10018384	0.00183	3.44023	up
CGI_10018385	4.49e-05	4.03278	up
CGI_10018452	0.006716	3.11776	up
CGI_10018535	7.29e-06	4.47943	up
CGI_10018613	0.000473	3.68994	up
CGI_10018669	0.003241	3.38142	up
CGI_10018792	0.008503	3.14493	up
CGI_10018852	0.008897	3.19545	up
CGI_10018878	0.000871	3.67519	up
CGI_10018930	4.44e-05	4.03383	up
CGI_10019068	5.08e-06	4.39134	up
CGI_10019094	0.006299	3.18981	up
CGI_10019194	0.000128	3.98532	up
CGI_10019232	0.002159	3.39479	up
CGI_10019241	5.16e-05	4.0103	up
CGI_10019262	0.003214	3.33056	up
CGI_10019315	0.002359	3.71602	up
CGI_10019369	0.002916	3.50103	up
CGI_10019370	0.000564	4.02219	up
CGI_10019489	0.000334	3.72802	up
CGI_10019519	3.66e-05	4.09244	up
CGI_10019579	0.00021	3.81388	up
CGI_10019581	0.000189	3.78706	up
CGI_10019636	3.13e-05	4.14784	up
CGI_10019637	2.49e-07	4.9143	up
CGI_10019639	0.004335	3.25529	up
CGI_10019653	8.08e-05	3.98982	up
CGI_10019662	0.001541	3.47254	up
CGI_10019696	0.001919	3.37208	up
CGI_10019737	0.007091	3.32089	up
CGI_10019759	7.94e-05	3.95934	up
CGI_10019760	0.001073	3.47433	up
CGI_10019765	0.007705	3.14389	up
CGI_10019790	0.005505	3.15882	up
CGI_10019827	0.000624	3.69487	up
CGI_10019848	0.001425	3.72649	up
CGI_10019869	0.001299	3.43947	up
CGI_10019928	0.000141	3.88585	up
CGI_10019961	1.14e-05	4.34259	up
CGI_10020049	0.003742	3.51415	up
CGI_10020069	0.000808	3.6011	up
CGI_10020204	0.007705	3.14389	up
CGI_10020246	6.07e-05	4.26496	up
CGI_10020375	0.000167	3.91918	up
CGI_10020447	0.000646	3.5757	up
CGI_10020490	0.000104	3.93953	up
CGI_10020494	0.000202	3.84651	up
CGI_10020511	0.000362	3.89752	up
CGI_10020521	1.09e-08	5.29513	up
CGI_10020638	0.002054	3.445	up
CGI_10020688	0.001576	-4.68955	down
CGI_10020757	0.000109	4.09663	up
CGI_10020764	6.8e-06	4.33841	up
CGI_10020770	0.000536	3.64361	up
CGI_10020797	0.002127	3.36236	up
CGI_10020879	1.04e-05	4.39599	up
CGI_10020907	0.000701	3.62305	up
CGI_10020938	3.7e-05	4.09426	up
CGI_10020961	0.006452	3.24882	up
CGI_10021033	0.000176	3.93655	up
CGI_10021035	7.58e-09	5.34862	up
CGI_10021036	4.61e-08	5.15237	up
CGI_10021037	3.49e-05	4.12786	up
CGI_10021039	0.003014	3.52816	up
CGI_10021110	0.007252	3.09097	up
CGI_10021124	0.007822	3.43443	up
CGI_10021159	0.007914	3.40308	up
CGI_10021178	8.49e-06	4.3605	up
CGI_10021231	0.00281	3.29039	up
CGI_10021248	0.001541	3.47254	up
CGI_10021264	0.000507	3.63498	up
CGI_10021312	0.001239	3.56032	up
CGI_10021345	8.12e-06	4.69593	up
CGI_10021366	1.56e-06	4.59639	up
CGI_10021472	0.002546	3.64936	up
CGI_10021529	0.000687	3.57094	up
CGI_10021552	2.54e-06	4.59269	up
CGI_10021553	0.000158	4.27462	up
CGI_10021562	1.62e-06	4.7775	up
CGI_10021572	4.48e-05	4.39832	up
CGI_10021660	0.001545	3.42164	up
CGI_10021676	2.58e-07	4.94101	up
CGI_10021698	0.003891	3.43667	up
CGI_10021752	0.000122	3.95394	up
CGI_10021761	3.37e-05	4.0806	up
CGI_10021835	0.006615	3.14673	up
CGI_10021849	0.00195	3.65912	up
CGI_10021853	0.002155	3.4037	up
CGI_10021860	6.92e-05	3.96227	up
CGI_10021864	0.003994	3.38051	up
CGI_10021885	6.64e-05	3.97436	up
CGI_10021951	1.91e-08	5.49514	up
CGI_10022006	0.000696	3.65024	up
CGI_10022088	1.42e-05	4.29039	up
CGI_10022111	0.008218	3.0755	up
CGI_10022142	0.002418	3.32547	up
CGI_10022198	0.002613	3.32778	up
CGI_10022215	2.79e-07	4.853	up
CGI_10022228	0.006325	-4.15493	down
CGI_10022305	0.008897	3.19545	up
CGI_10022314	0.003473	3.62813	up
CGI_10022329	0.002609	3.57007	up
CGI_10022396	0.005351	3.15455	up
CGI_10022438	0.002613	3.32778	up
CGI_10022440	3.46e-06	4.45774	up
CGI_10022483	5.8e-07	4.71697	up
CGI_10022503	0.000122	3.86696	up
CGI_10022626	0.001892	-4.90899	down
CGI_10022651	0.005821	3.13648	up
CGI_10022693	0.004761	3.2176	up
CGI_10022723	0.003004	3.2772	up
CGI_10022727	0.001647	3.74877	up
CGI_10022760	4.18e-06	4.54959	up
CGI_10022832	0.000109	3.89819	up
CGI_10023076	0.001239	3.45912	up
CGI_10023114	0.009314	3.03817	up
CGI_10023128	2.74e-05	4.4061	up
CGI_10023251	0.0006	3.57999	up
CGI_10023267	0.004561	-4.56733	down
CGI_10023305	1.6e-05	4.20586	up
CGI_10023351	5.16e-05	4.09253	up
CGI_10023407	0.000294	3.85549	up
CGI_10023427	0.003151	3.26106	up
CGI_10023493	0.003201	3.3158	up
CGI_10023524	0.00439	3.20192	up
CGI_10023682	0.000439	3.96832	up
CGI_10023684	0.000148	3.89522	up
CGI_10023700	0.003909	3.43542	up
CGI_10023713	0.000621	3.6037	up
CGI_10023726	0.001512	3.43899	up
CGI_10023740	4.44e-05	4.26235	up
CGI_10023786	0.007071	3.29863	up
CGI_10023805	0.002115	3.39217	up
CGI_10023900	0.001878	3.54451	up
CGI_10024028	0.000297	3.75061	up
CGI_10024051	0.000148	3.83721	up
CGI_10024113	0.00219	3.35754	up
CGI_10024226	0.005165	3.23432	up
CGI_10024227	0.000734	3.73768	up
CGI_10024268	7.65e-05	4.00521	up
CGI_10024308	9.49e-05	3.92525	up
CGI_10024357	0.000536	3.68972	up
CGI_10024368	2.08e-05	4.30628	up
CGI_10024397	0.000245	3.75873	up
CGI_10024438	0.005437	3.16566	up
CGI_10024493	0.004184	3.20289	up
CGI_10024539	0.006063	3.30219	up
CGI_10024628	3.08e-05	4.09445	up
CGI_10024680	0.000499	3.71449	up
CGI_10024846	0.000342	3.82232	up
CGI_10024998	0.001275	3.56004	up
CGI_10024999	0.009985	3.0774	up
CGI_10025081	0.002065	3.48515	up
CGI_10025090	5.62e-05	4.17624	up
CGI_10025126	1.67e-05	4.19423	up
CGI_10025127	0.000451	-5.97116	down
CGI_10025135	4.69e-05	4.10648	up
CGI_10025183	9.27e-05	4.13087	up
CGI_10025192	0.000655	3.65495	up
CGI_10025193	0.003861	-5.14871	down
CGI_10025245	0.001243	3.62421	up
CGI_10025253	0.006998	3.29104	up
CGI_10025288	4.85e-07	5.0066	up
CGI_10025300	0.000329	3.69158	up
CGI_10025316	0.000262	3.73079	up
CGI_10025346	0.000509	3.82953	up
CGI_10025401	0.00029	3.75454	up
CGI_10025480	0.003607	3.25326	up
CGI_10025534	6.57e-05	3.96886	up
CGI_10025547	0.000518	3.61367	up
CGI_10025593	0.006606	3.29728	up
CGI_10025609	9.01e-05	4.01263	up
CGI_10025636	0.000521	3.62391	up
CGI_10025649	2.07e-06	4.69243	up
CGI_10025666	7.65e-06	4.62408	up
CGI_10025668	6.75e-07	4.69842	up
CGI_10025677	3.31e-05	4.1051	up
CGI_10025686	0.000471	3.82536	up
CGI_10025726	0.00827	3.06606	up
CGI_10025830	0.001587	3.40915	up
CGI_10025836	0.002838	3.35841	up
CGI_10025916	0.000468	3.62543	up
CGI_10025934	0.003862	3.41137	up
CGI_10025943	0.007646	3.13723	up
CGI_10025990	0.000341	3.77743	up
CGI_10025995	0.008449	3.05462	up
CGI_10026002	8.13e-05	3.93933	up
CGI_10026015	0.001919	3.37208	up
CGI_10026017	1.92e-06	4.56746	up
CGI_10026075	0.000717	3.7014	up
CGI_10026129	4.05e-05	4.33726	up
CGI_10026193	0.002245	3.37437	up
CGI_10026199	0.000749	4.11445	up
CGI_10026236	5.62e-05	4.09162	up
CGI_10026239	0.005975	3.38844	up
CGI_10026281	0.000175	3.92541	up
CGI_10026299	0.009592	3.11818	up
CGI_10026300	0.004036	3.21101	up
CGI_10026314	0.004933	3.16914	up
CGI_10026437	0.001249	3.4623	up
CGI_10026446	0.005178	3.21768	up
CGI_10026514	0.001128	3.87721	up
CGI_10026549	0.000267	3.73413	up
CGI_10026801	0.006205	3.16254	up
CGI_10026814	0.003636	3.23613	up
CGI_10026830	0.000167	3.91407	up
CGI_10026892	0.005569	3.28103	up
CGI_10026909	9.3e-05	3.92058	up
CGI_10027022	2.09e-05	4.49247	up
CGI_10027039	0.002543	3.30727	up
CGI_10027126	4.95e-05	4.30156	up
CGI_10027128	0.001141	3.48794	up
CGI_10027141	0.000665	3.63801	up
CGI_10027168	6.28e-05	4.00129	up
CGI_10027184	1.81e-05	4.20557	up
CGI_10027244	0.00306	3.27731	up
CGI_10027308	0.001205	3.52059	up
CGI_10027358	0.000481	3.77957	up
CGI_10027360	0.009452	3.09646	up
CGI_10027418	0.004427	3.23669	up
CGI_10027462	1.31e-05	4.28621	up
CGI_10027499	8.71e-05	4.02542	up
CGI_10027591	0.000228	3.81207	up
CGI_10027605	0.000565	3.5983	up
CGI_10027616	0.000793	3.54475	up
CGI_10027697	1.86e-06	4.54838	up
CGI_10027716	0.000485	3.61886	up
CGI_10027731	0.007705	3.14389	up
CGI_10027951	6.3e-05	3.98744	up
CGI_10027957	0.002586	3.3006	up
CGI_10028032	0.002896	3.36014	up
CGI_10028040	0.000979	3.73311	up
CGI_10028226	0.001557	3.42211	up
CGI_10028266	3.67e-05	4.06535	up
CGI_10028386	0.002955	3.29979	up
CGI_10028461	2.77e-05	4.12731	up
CGI_10028536	0.006558	3.23066	up
CGI_10028573	0.001862	3.3673	up
CGI_10028584	0.00117	3.45494	up
CGI_10028623	0.000164	3.83883	up
CGI_10028762	0.008405	3.0758	up
CGI_10028768	0.000587	3.70873	up
CGI_10028779	0.000307	3.90801	up
CGI_10028857	3.69e-05	4.15766	up
CGI_10028916	0.006217	3.14304	up
CGI_10028933	0.007071	3.29863	up

## Sheet: G4 vs H4
#ID	FDR	log2FC	regulated
CGI_10000033	0.000119	4.42913	up
CGI_10000038	0.006119	3.38408	up
CGI_10000041	0.000185	4.27558	up
CGI_10000050	2.24e-05	4.95382	up
CGI_10000077	6.14e-06	5.02658	up
CGI_10000085	0.005321	3.37701	up
CGI_10000122	0.000111	4.69631	up
CGI_10000144	0.006888	3.30671	up
CGI_10000147	0.000762	4.02968	up
CGI_10000237	0.00844	3.24975	up
CGI_10000281	0.000169	4.28107	up
CGI_10000338	5.17e-05	5.02555	up
CGI_10000384	0.0001	4.58843	up
CGI_10000408	2.6e-06	5.24289	up
CGI_10000412	3.51e-06	5.12105	up
CGI_10000462	7.19e-07	5.58129	up
CGI_10000521	0.003323	3.63046	up
CGI_10000595	0.007988	3.26206	up
CGI_10000611	0.000306	4.1238	up
CGI_10000615	0.001848	3.6634	up
CGI_10000633	0.004045	3.64296	up
CGI_10000669	2.42e-05	4.73082	up
CGI_10000756	5.89e-07	5.62395	up
CGI_10000789	0.005851	3.4687	up
CGI_10000839	0.004645	3.41949	up
CGI_10000870	0.0005	4.08621	up
CGI_10000905	5.19e-05	4.7585	up
CGI_10000923	0.001391	4.05125	up
CGI_10000968	0.002526	3.64564	up
CGI_10001010	0.000593	3.9529	up
CGI_10001013	0.004426	3.42876	up
CGI_10001021	0.001942	3.65408	up
CGI_10001065	0.000354	4.40953	up
CGI_10001126	3.82e-07	5.65217	up
CGI_10001165	3.1e-05	4.64558	up
CGI_10001187	0.005088	3.57672	up
CGI_10001199	0.003184	3.54887	up
CGI_10001203	0.001582	3.70198	up
CGI_10001270	2.55e-07	5.67519	up
CGI_10001341	0.002246	3.61368	up
CGI_10001344	8.24e-06	5.05094	up
CGI_10001357	0.001357	3.81538	up
CGI_10001407	3.52e-05	4.62061	up
CGI_10001430	0.003305	3.56699	up
CGI_10001493	0.004625	3.50301	up
CGI_10001530	0.004726	3.41307	up
CGI_10001538	1.14e-07	5.84628	up
CGI_10001541	0.004801	-4.46058	down
CGI_10001554	3.78e-06	5.11822	up
CGI_10001558	0.000132	4.4125	up
CGI_10001571	1.23e-06	5.39105	up
CGI_10001622	1.19e-07	5.91334	up
CGI_10001640	0.00025	4.25856	up
CGI_10001648	0.001391	4.05125	up
CGI_10001699	7.71e-07	5.61956	up
CGI_10001711	4.29e-05	4.62199	up
CGI_10001712	1.81e-05	4.77792	up
CGI_10001718	0.00349	3.54329	up
CGI_10001764	0.006107	3.94101	up
CGI_10001766	0.001517	4.48424	up
CGI_10001797	0.000103	4.42399	up
CGI_10001826	5.36e-09	6.48456	up
CGI_10001827	0.000144	4.29533	up
CGI_10001837	0.009579	3.25197	up
CGI_10001847	0.005894	3.37602	up
CGI_10001850	8.81e-06	4.95871	up
CGI_10001936	3.68e-08	6.078	up
CGI_10001944	0.00021	4.26839	up
CGI_10001998	0.001263	3.81706	up
CGI_10002003	0.002191	3.63673	up
CGI_10002040	0.002329	3.72903	up
CGI_10002065	0.002206	3.65721	up
CGI_10002161	1.75e-05	4.78004	up
CGI_10002193	2.38e-06	5.45568	up
CGI_10002216	4.12e-05	4.59032	up
CGI_10002224	0.000328	4.10074	up
CGI_10002299	0.001376	3.74007	up
CGI_10002311	0.000309	4.13537	up
CGI_10002315	3.42e-08	6.18116	up
CGI_10002361	2.69e-05	4.6749	up
CGI_10002396	4.07e-05	4.73705	up
CGI_10002506	0.000249	4.16015	up
CGI_10002509	2.53e-08	6.15395	up
CGI_10002510	0.003232	3.51527	up
CGI_10002519	0.001579	3.75996	up
CGI_10002545	5.47e-06	5.0363	up
CGI_10002619	0.00406	3.4795	up
CGI_10002625	0.001994	3.65023	up
CGI_10002654	0.001312	3.77166	up
CGI_10002658	0.00773	3.36079	up
CGI_10002659	0.001975	3.752	up
CGI_10002698	8.72e-05	4.42588	up
CGI_10002725	0.000124	4.32949	up
CGI_10002780	3.61e-09	6.5461	up
CGI_10002798	0.001981	3.66355	up
CGI_10002812	0.000566	4.20103	up
CGI_10002841	3.23e-05	4.66335	up
CGI_10002842	0.002855	3.68411	up
CGI_10002873	0.003749	3.47436	up
CGI_10002892	1.45e-06	5.33641	up
CGI_10002916	2e-06	5.26762	up
CGI_10002919	0.000713	3.9072	up
CGI_10002943	0.000283	4.12999	up
CGI_10002949	0.003767	3.51352	up
CGI_10002950	2.63e-05	5.07744	up
CGI_10002975	6.69e-05	4.57352	up
CGI_10003004	0.006119	3.38408	up
CGI_10003016	0.002335	3.90888	up
CGI_10003026	0.009657	3.27345	up
CGI_10003068	1.38e-06	5.33634	up
CGI_10003072	0.004683	3.54511	up
CGI_10003110	2.73e-07	5.77421	up
CGI_10003151	0.000566	3.96437	up
CGI_10003170	0.001064	3.87518	up
CGI_10003175	0.004592	3.43323	up
CGI_10003250	0.000447	4.02005	up
CGI_10003354	6.72e-05	4.47304	up
CGI_10003365	0.000169	4.28107	up
CGI_10003396	6.6e-05	4.97856	up
CGI_10003397	0.005706	3.36488	up
CGI_10003481	7e-09	6.47798	up
CGI_10003507	0.003395	3.63617	up
CGI_10003519	4.11e-13	8.62094	up
CGI_10003531	0.005321	3.37701	up
CGI_10003539	0.000253	4.17286	up
CGI_10003627	0.000297	4.23314	up
CGI_10003628	0.00029	4.54571	up
CGI_10003636	0.006524	-4.32532	down
CGI_10003650	0.001177	3.87168	up
CGI_10003730	0.001638	3.69326	up
CGI_10003753	0.00405	3.48219	up
CGI_10003763	0.000279	4.14198	up
CGI_10003765	0.00349	3.54329	up
CGI_10003767	0.002945	3.55994	up
CGI_10003794	6.52e-07	5.8197	up
CGI_10003796	0.000665	4.13238	up
CGI_10003818	0.001447	3.76059	up
CGI_10003821	0.000158	4.28539	up
CGI_10003866	0.000102	4.39674	up
CGI_10003915	0.005762	3.35474	up
CGI_10003916	0.000396	4.26449	up
CGI_10003927	0.009723	3.21055	up
CGI_10003971	0.005767	3.36981	up
CGI_10003983	0.000973	3.83269	up
CGI_10004038	0.007575	3.56786	up
CGI_10004063	0.005492	3.49472	up
CGI_10004066	0.000611	3.95681	up
CGI_10004070	3.13e-05	4.7165	up
CGI_10004072	2.89e-06	5.28161	up
CGI_10004091	0.002282	3.79131	up
CGI_10004108	0.00066	4.17024	up
CGI_10004115	9.8e-05	4.48372	up
CGI_10004156	7.01e-06	5.026	up
CGI_10004216	0.000114	4.73124	up
CGI_10004220	1.91e-05	4.95524	up
CGI_10004252	0.002164	3.62045	up
CGI_10004299	0.001029	3.81244	up
CGI_10004397	1.52e-05	4.87831	up
CGI_10004443	0.000448	4.09203	up
CGI_10004446	0.000913	3.86991	up
CGI_10004461	2.9e-07	6.03674	up
CGI_10004466	0.000134	4.53254	up
CGI_10004473	0.000336	4.30597	up
CGI_10004487	0.000486	4.14068	up
CGI_10004489	0.000443	4.02944	up
CGI_10004513	9.35e-06	4.92291	up
CGI_10004523	0.006665	3.44806	up
CGI_10004572	3.14e-06	5.16385	up
CGI_10004598	0.001406	3.8653	up
CGI_10004601	0.000767	3.88585	up
CGI_10004611	0.001102	3.79875	up
CGI_10004621	0.009486	3.45816	up
CGI_10004645	0.009165	3.29291	up
CGI_10004701	1.83e-05	4.81194	up
CGI_10004715	0.000787	3.88218	up
CGI_10004724	4.72e-05	4.78707	up
CGI_10004725	0.004371	3.69103	up
CGI_10004762	3.36e-05	4.67259	up
CGI_10004773	0.001036	3.81288	up
CGI_10004793	1.66e-05	4.85879	up
CGI_10004800	1.16e-06	5.35814	up
CGI_10004802	0.004208	3.44183	up
CGI_10004804	3.85e-05	4.60018	up
CGI_10004834	0.003089	3.78296	up
CGI_10004837	0.00515	3.39386	up
CGI_10004848	0.006445	3.50729	up
CGI_10004862	0.007271	3.30314	up
CGI_10004893	5.85e-05	4.50452	up
CGI_10004930	3.81e-05	4.6228	up
CGI_10004950	3.9e-05	4.81641	up
CGI_10004953	0.008732	3.26141	up
CGI_10004954	0.008223	3.43435	up
CGI_10004988	0.000801	4.07785	up
CGI_10005007	0.000368	4.21059	up
CGI_10005023	0.004547	3.42055	up
CGI_10005109	0.00015	4.43159	up
CGI_10005110	8.3e-05	4.45502	up
CGI_10005181	3.11e-06	5.16283	up
CGI_10005196	2.09e-05	4.75923	up
CGI_10005237	5e-09	6.48206	up
CGI_10005238	6.79e-08	6.0962	up
CGI_10005243	5.31e-05	4.53251	up
CGI_10005262	3.34e-08	6.27847	up
CGI_10005273	1.41e-06	5.33051	up
CGI_10005282	0.000102	4.38978	up
CGI_10005328	0.00837	3.25044	up
CGI_10005330	0.002206	3.65721	up
CGI_10005354	0.009221	3.26506	up
CGI_10005356	0.001993	3.83124	up
CGI_10005388	2.49e-05	4.74242	up
CGI_10005389	0.00862	3.27358	up
CGI_10005407	2.74e-05	4.67284	up
CGI_10005411	0.00023	4.24541	up
CGI_10005412	1.15e-06	5.48043	up
CGI_10005445	2e-05	4.97968	up
CGI_10005471	0.001715	3.68295	up
CGI_10005487	0.006498	3.39497	up
CGI_10005541	3.6e-06	5.23947	up
CGI_10005568	9.04e-05	4.42911	up
CGI_10005580	0.004826	3.43791	up
CGI_10005603	0.002673	3.61675	up
CGI_10005650	0.003922	3.47575	up
CGI_10005728	4.13e-05	4.60506	up
CGI_10005750	0.005678	3.55063	up
CGI_10005787	0.009768	3.2036	up
CGI_10005803	0.00709	3.44904	up
CGI_10005808	0.007165	3.70447	up
CGI_10005809	0.0055	3.44341	up
CGI_10005883	2.41e-06	5.22794	up
CGI_10005885	1.06e-06	5.39054	up
CGI_10005976	0.001391	3.80926	up
CGI_10005978	4.06e-05	4.60185	up
CGI_10005999	9.54e-06	4.92472	up
CGI_10006015	0.000279	4.19832	up
CGI_10006016	1.16e-06	5.50258	up
CGI_10006026	2.65e-05	4.72105	up
CGI_10006061	0.001409	4.16755	up
CGI_10006075	1.83e-05	4.76169	up
CGI_10006076	1.34e-10	7.61273	up
CGI_10006125	7.35e-05	4.55159	up
CGI_10006153	0.005466	3.66493	up
CGI_10006236	0.001252	3.76256	up
CGI_10006258	2.17e-10	7.1064	up
CGI_10006279	0.007703	3.34484	up
CGI_10006300	0.000344	4.18842	up
CGI_10006347	0.003051	3.58049	up
CGI_10006395	0.008223	3.43435	up
CGI_10006412	6.58e-05	4.54101	up
CGI_10006413	9.7e-05	4.50213	up
CGI_10006414	0.001693	3.69558	up
CGI_10006440	0.005055	3.49843	up
CGI_10006471	0.00733	3.29283	up
CGI_10006479	0.00049	3.99658	up
CGI_10006498	0.005316	3.59548	up
CGI_10006501	0.00346	3.50429	up
CGI_10006518	0.009518	3.24564	up
CGI_10006533	0.000494	3.9972	up
CGI_10006558	0.005088	3.57672	up
CGI_10006570	0.000158	4.26751	up
CGI_10006579	1.76e-07	5.90175	up
CGI_10006606	1.56e-05	4.83752	up
CGI_10006620	1.62e-05	4.79395	up
CGI_10006624	7.94e-05	4.4996	up
CGI_10006637	9.12e-08	6.02159	up
CGI_10006638	0.000186	4.54974	up
CGI_10006658	0.00044	4.06392	up
CGI_10006667	0.000333	4.47019	up
CGI_10006693	0.000767	3.88585	up
CGI_10006695	8.48e-05	4.6235	up
CGI_10006720	0.000169	4.40202	up
CGI_10006797	4.15e-06	5.28921	up
CGI_10006824	0.002329	3.72903	up
CGI_10006850	0.002756	3.80559	up
CGI_10006860	0.000886	3.86223	up
CGI_10006885	4.19e-05	4.69821	up
CGI_10006924	0.002886	3.55722	up
CGI_10006970	1.37e-05	4.89412	up
CGI_10006971	9.5e-06	5.01933	up
CGI_10006986	0.005298	3.42556	up
CGI_10006988	1.03e-10	7.35148	up
CGI_10007014	0.007422	3.57349	up
CGI_10007021	0.000259	4.16348	up
CGI_10007023	7.25e-05	4.83072	up
CGI_10007024	4.66e-06	5.06455	up
CGI_10007039	0.004045	3.64296	up
CGI_10007041	0.007086	3.34138	up
CGI_10007072	0.009228	3.23323	up
CGI_10007104	0.000944	4.09109	up
CGI_10007105	0.000662	4.09285	up
CGI_10007186	0.001192	3.77693	up
CGI_10007208	0.001229	3.8651	up
CGI_10007213	0.00647	3.33686	up
CGI_10007327	0.008983	3.23495	up
CGI_10007353	0.004826	3.43791	up
CGI_10007403	9.57e-05	4.60823	up
CGI_10007422	0.007268	-4.27726	down
CGI_10007483	1.98e-07	5.72882	up
CGI_10007647	0.000158	4.28539	up
CGI_10007657	0.000268	4.28736	up
CGI_10007697	1.73e-10	7.24834	up
CGI_10007699	3.55e-06	5.28888	up
CGI_10007706	0.004249	3.48649	up
CGI_10007711	0.005843	3.37186	up
CGI_10007733	2.23e-06	5.22372	up
CGI_10007734	4.05e-05	4.58786	up
CGI_10007747	0.007422	3.57349	up
CGI_10007757	4.04e-05	5.14678	up
CGI_10007762	1.24e-08	6.36224	up
CGI_10007768	0.004644	3.56397	up
CGI_10007785	4.44e-06	5.33889	up
CGI_10007847	0.007086	3.34138	up
CGI_10007864	3.17e-06	5.15648	up
CGI_10007878	1.96e-07	5.90957	up
CGI_10007920	0.002434	3.69535	up
CGI_10007921	0.000151	4.55027	up
CGI_10007930	0.006622	3.34207	up
CGI_10007950	0.001496	3.9169	up
CGI_10007957	2.78e-06	5.25368	up
CGI_10007986	2.9e-06	5.36002	up
CGI_10008014	0.003337	3.79721	up
CGI_10008019	0.007589	3.27885	up
CGI_10008064	2.3e-05	4.71178	up
CGI_10008101	0.002255	3.97101	up
CGI_10008111	0.000106	4.36623	up
CGI_10008152	0.004119	3.7301	up
CGI_10008156	0.001622	3.7816	up
CGI_10008160	0.000797	4.08551	up
CGI_10008161	1.01e-08	6.52475	up
CGI_10008199	0.002606	3.76696	up
CGI_10008208	2.91e-07	5.64766	up
CGI_10008228	0.002887	3.67326	up
CGI_10008238	1.15e-05	4.91458	up
CGI_10008246	0.00035	4.14184	up
CGI_10008262	0.004071	3.45174	up
CGI_10008264	0.000288	4.46147	up
CGI_10008286	0.000514	4.04708	up
CGI_10008301	1.04e-06	5.50346	up
CGI_10008307	0.000119	4.36518	up
CGI_10008310	0.005466	3.66493	up
CGI_10008316	3.34e-07	5.6258	up
CGI_10008340	0.00647	3.33686	up
CGI_10008377	5.31e-05	4.59358	up
CGI_10008379	5.92e-08	6.15979	up
CGI_10008380	1.97e-07	5.81822	up
CGI_10008386	0.007816	3.30098	up
CGI_10008387	1.52e-05	4.86473	up
CGI_10008390	0.002776	3.68059	up
CGI_10008403	1.38e-05	4.82576	up
CGI_10008405	0.007824	3.27427	up
CGI_10008415	0.000525	4.03349	up
CGI_10008469	1.62e-08	6.24081	up
CGI_10008564	7.42e-05	4.47526	up
CGI_10008566	9.8e-05	4.48372	up
CGI_10008567	1.87e-06	5.29586	up
CGI_10008574	8.62e-06	4.94079	up
CGI_10008630	2.73e-10	7.06534	up
CGI_10008631	1.1e-10	7.25396	up
CGI_10008664	1.52e-06	5.37341	up
CGI_10008673	4.06e-06	5.09779	up
CGI_10008713	0.000969	3.82712	up
CGI_10008724	0.006119	3.38408	up
CGI_10008727	1.01e-05	4.94199	up
CGI_10008731	0.000256	4.16315	up
CGI_10008750	0.001638	3.69326	up
CGI_10008775	0.003323	3.63046	up
CGI_10008786	0.001431	3.73354	up
CGI_10008810	0.000443	4.1164	up
CGI_10008815	0.004045	3.64296	up
CGI_10008865	7.86e-06	4.95038	up
CGI_10008887	2.91e-05	4.74287	up
CGI_10008891	0.002207	3.62383	up
CGI_10008900	2.12e-08	6.36773	up
CGI_10008901	0.000669	4.02413	up
CGI_10008918	3.67e-05	4.60393	up
CGI_10008947	0.008132	3.31589	up
CGI_10008965	0.004001	3.5051	up
CGI_10008988	0.000182	4.23991	up
CGI_10009013	0.000191	4.41902	up
CGI_10009030	4.1e-05	4.74078	up
CGI_10009101	5.8e-09	6.53602	up
CGI_10009121	2.74e-05	4.70006	up
CGI_10009157	6.77e-07	5.48889	up
CGI_10009158	7.42e-09	6.41099	up
CGI_10009208	0.000785	4.23727	up
CGI_10009210	2.43e-07	5.74823	up
CGI_10009214	0.00122	3.79067	up
CGI_10009226	0.00426	3.4461	up
CGI_10009231	3.24e-06	5.23813	up
CGI_10009235	1.33e-06	5.38653	up
CGI_10009236	2.71e-06	5.193	up
CGI_10009262	0.006021	3.43311	up
CGI_10009278	0.007988	3.26206	up
CGI_10009281	0.007324	3.31413	up
CGI_10009326	0.003384	3.80798	up
CGI_10009380	1.02e-05	5.00326	up
CGI_10009402	0.001201	3.86656	up
CGI_10009424	6.22e-05	4.55672	up
CGI_10009519	0.0013	3.78845	up
CGI_10009534	0.000999	4.1007	up
CGI_10009537	2.31e-05	4.94554	up
CGI_10009579	4.66e-06	5.08934	up
CGI_10009651	0.000132	4.70827	up
CGI_10009693	0.001542	3.70946	up
CGI_10009707	0.000213	4.22633	up
CGI_10009735	0.004581	3.44766	up
CGI_10009751	0.001391	4.05125	up
CGI_10009762	1.89e-05	4.78721	up
CGI_10009792	0.002981	3.56111	up
CGI_10009812	2.76e-07	5.68124	up
CGI_10009845	0.000565	3.97611	up
CGI_10009862	0.003068	3.83206	up
CGI_10009876	6.44e-05	4.5385	up
CGI_10009906	0.004625	3.50301	up
CGI_10009928	0.000531	3.98027	up
CGI_10009930	0.003236	3.70629	up
CGI_10009977	0.004166	3.56679	up
CGI_10009991	7.58e-06	5.07805	up
CGI_10010014	0.000618	3.95072	up
CGI_10010024	0.00279	3.82635	up
CGI_10010063	0.005517	3.36957	up
CGI_10010066	7.02e-09	6.81233	up
CGI_10010145	1.31e-06	5.33327	up
CGI_10010157	1.55e-05	4.80889	up
CGI_10010163	1.51e-05	5.2137	up
CGI_10010168	0.009996	3.22109	up
CGI_10010171	7.4e-05	4.70442	up
CGI_10010175	0.002324	3.60166	up
CGI_10010184	0.007422	3.57349	up
CGI_10010206	0.002994	3.73061	up
CGI_10010244	7.5e-06	5.06572	up
CGI_10010254	0.007807	3.64288	up
CGI_10010262	4.03e-05	4.58986	up
CGI_10010268	0.000896	3.91294	up
CGI_10010275	7.78e-05	4.43253	up
CGI_10010286	3.1e-06	5.22597	up
CGI_10010299	0.000689	3.91562	up
CGI_10010323	1.12e-05	5.09149	up
CGI_10010360	5.63e-05	4.61727	up
CGI_10010381	0.000532	4.11452	up
CGI_10010410	1.6e-05	4.9029	up
CGI_10010423	0.001165	3.7874	up
CGI_10010434	0.001934	3.75727	up
CGI_10010435	0.000236	4.30733	up
CGI_10010474	0.000437	4.35566	up
CGI_10010475	5.08e-05	4.5325	up
CGI_10010481	0.003228	3.55408	up
CGI_10010509	6.89e-05	4.47228	up
CGI_10010529	0.000289	4.33047	up
CGI_10010550	0.006861	3.36772	up
CGI_10010587	0.000142	4.48833	up
CGI_10010622	0.008654	3.63076	up
CGI_10010630	6.55e-06	5.02299	up
CGI_10010652	0.001341	3.76613	up
CGI_10010658	0.000638	3.99292	up
CGI_10010659	0.000513	4.07179	up
CGI_10010676	0.006758	3.45748	up
CGI_10010682	1.62e-07	6.10726	up
CGI_10010718	0.000185	4.27558	up
CGI_10010736	3.21e-05	4.6341	up
CGI_10010741	3.2e-06	5.17281	up
CGI_10010757	5.9e-05	4.72831	up
CGI_10010768	2.24e-05	4.71488	up
CGI_10010773	0.009733	3.25517	up
CGI_10010785	1.29e-05	4.995	up
CGI_10010833	0.000561	4.10442	up
CGI_10010838	2.23e-06	5.21896	up
CGI_10010861	1.51e-07	5.79568	up
CGI_10010917	1.65e-05	4.83272	up
CGI_10010919	0.003898	3.4628	up
CGI_10010964	0.007271	3.30314	up
CGI_10010974	1.71e-07	6.00445	up
CGI_10011006	0.006331	3.33531	up
CGI_10011151	0.000563	4.04938	up
CGI_10011210	0.007324	3.31413	up
CGI_10011273	2.58e-07	5.75369	up
CGI_10011285	0.003814	3.47746	up
CGI_10011307	7.42e-05	4.47526	up
CGI_10011323	3.96e-05	4.74599	up
CGI_10011332	0.000467	4.09387	up
CGI_10011357	1.5e-09	6.76926	up
CGI_10011374	0.002673	3.61675	up
CGI_10011409	0.001511	3.7256	up
CGI_10011441	0.001871	3.71277	up
CGI_10011452	0.007436	3.3763	up
CGI_10011547	6.97e-09	6.71019	up
CGI_10011567	0.001237	3.77874	up
CGI_10011574	0.004598	3.45566	up
CGI_10011587	0.000214	4.1974	up
CGI_10011606	1.55e-06	5.29526	up
CGI_10011635	2.11e-05	4.76261	up
CGI_10011640	0.001088	4.21959	up
CGI_10011647	1.01e-05	4.92662	up
CGI_10011651	0.002185	3.61787	up
CGI_10011661	0.00012	4.69307	up
CGI_10011708	1.87e-05	4.75846	up
CGI_10011717	0.00025	4.25856	up
CGI_10011765	0.004426	3.42876	up
CGI_10011794	0.005689	3.45306	up
CGI_10011802	1.23e-06	5.34726	up
CGI_10011819	4.17e-07	5.91252	up
CGI_10011846	0.000273	4.1385	up
CGI_10011867	3.13e-05	4.7465	up
CGI_10011899	0.000596	3.94982	up
CGI_10011934	2.66e-05	4.83721	up
CGI_10011937	0.000788	3.92713	up
CGI_10012002	0.003097	4.22854	up
CGI_10012026	0.00021	4.26839	up
CGI_10012042	4.11e-12	7.92459	up
CGI_10012061	6.52e-05	4.50523	up
CGI_10012075	0.000181	4.25391	up
CGI_10012108	0.005184	3.3872	up
CGI_10012155	0.005851	3.4687	up
CGI_10012156	4.98e-07	5.57717	up
CGI_10012171	0.000427	4.03143	up
CGI_10012213	0.000225	4.36606	up
CGI_10012222	6.1e-06	5.16672	up
CGI_10012243	0.001941	3.76466	up
CGI_10012272	3.54e-05	4.6182	up
CGI_10012274	0.002814	3.83422	up
CGI_10012275	0.005552	3.37744	up
CGI_10012324	0.000237	4.17199	up
CGI_10012335	0.001803	3.67616	up
CGI_10012347	0.001391	4.05125	up
CGI_10012371	0.005466	3.66493	up
CGI_10012376	0.000671	3.97466	up
CGI_10012387	8.5e-05	4.46012	up
CGI_10012401	0.000439	4.02692	up
CGI_10012407	0.001622	3.7816	up
CGI_10012408	0.000906	3.84796	up
CGI_10012428	0.009133	3.26249	up
CGI_10012463	3.89e-06	5.19011	up
CGI_10012474	1.87e-06	5.80912	up
CGI_10012544	0.002925	3.70497	up
CGI_10012556	0.000201	4.29019	up
CGI_10012574	0.004581	3.44766	up
CGI_10012618	0.000396	4.07269	up
CGI_10012630	0.003494	3.67109	up
CGI_10012671	0.00193	3.68238	up
CGI_10012684	2.26e-06	5.24664	up
CGI_10012706	7.26e-06	4.96366	up
CGI_10012714	0.004581	3.44766	up
CGI_10012715	0.000256	4.16315	up
CGI_10012733	0.006259	3.33405	up
CGI_10012798	6.52e-05	4.50523	up
CGI_10012813	7.81e-05	4.46877	up
CGI_10012815	0.004588	3.46116	up
CGI_10012865	0.000443	4.1164	up
CGI_10012867	0.004382	-4.82082	down
CGI_10012871	8.78e-05	4.41201	up
CGI_10012872	0.000766	4.04546	up
CGI_10012901	0.007703	3.34484	up
CGI_10012921	5.21e-08	6.39823	up
CGI_10012922	6.54e-05	4.82127	up
CGI_10012951	0.001794	3.98182	up
CGI_10013001	0.000341	4.14965	up
CGI_10013035	0.004045	3.64296	up
CGI_10013041	0.002151	3.62348	up
CGI_10013076	1.64e-05	4.79246	up
CGI_10013077	0.000231	4.18764	up
CGI_10013079	9.35e-05	4.54418	up
CGI_10013084	0.000374	4.09382	up
CGI_10013119	9.8e-05	4.48372	up
CGI_10013134	2.88e-06	5.17694	up
CGI_10013156	4.75e-06	5.42835	up
CGI_10013164	0.002735	3.5836	up
CGI_10013172	0.008732	3.26141	up
CGI_10013173	4.63e-07	5.62705	up
CGI_10013176	8.82e-10	6.83163	up
CGI_10013193	1.83e-06	5.27071	up
CGI_10013198	0.002745	3.57036	up
CGI_10013221	6.92e-05	4.49254	up
CGI_10013237	4.09e-05	4.58028	up
CGI_10013254	0.001472	3.73871	up
CGI_10013261	1.42e-05	4.81747	up
CGI_10013263	0.003482	3.54855	up
CGI_10013277	1.9e-14	9.13755	up
CGI_10013278	4e-10	7.17612	up
CGI_10013279	9.38e-08	6.14556	up
CGI_10013280	5.98e-08	6.00527	up
CGI_10013286	0.000286	4.15441	up
CGI_10013315	0.009579	3.25197	up
CGI_10013347	1.42e-05	4.91248	up
CGI_10013372	0.003354	3.54405	up
CGI_10013384	0.006773	3.30914	up
CGI_10013421	7.92e-05	4.46004	up
CGI_10013436	1.24e-07	5.98547	up
CGI_10013488	0.0012	-5.37519	down
CGI_10013497	0.008983	3.23495	up
CGI_10013499	0.009996	3.22109	up
CGI_10013516	0.007131	3.41048	up
CGI_10013546	0.002496	3.5828	up
CGI_10013576	0.001446	3.83345	up
CGI_10013578	2.32e-08	6.17158	up
CGI_10013629	0.004204	3.44426	up
CGI_10013630	0.002941	3.54017	up
CGI_10013631	0.000106	4.40719	up
CGI_10013636	1.53e-06	5.3381	up
CGI_10013657	0.002017	3.639	up
CGI_10013676	0.000448	4.15514	up
CGI_10013697	8.45e-07	5.46551	up
CGI_10013729	0.008123	-4.22755	down
CGI_10013734	1.49e-06	5.31163	up
CGI_10013735	0.000131	4.32599	up
CGI_10013738	2.34e-05	4.70841	up
CGI_10013774	0.000344	4.08707	up
CGI_10013790	0.000817	3.88237	up
CGI_10013828	6.27e-05	4.56248	up
CGI_10013829	0.003056	3.73859	up
CGI_10013830	0.001133	3.83812	up
CGI_10013897	0.006438	3.37989	up
CGI_10013940	0.002329	3.72903	up
CGI_10013941	0.000161	4.60691	up
CGI_10013946	0.001515	3.7524	up
CGI_10013989	0.003296	3.72917	up
CGI_10014005	2.17e-05	4.95325	up
CGI_10014036	0.004045	3.64296	up
CGI_10014068	6.09e-05	4.58621	up
CGI_10014093	0.002336	3.6048	up
CGI_10014111	0.0013	3.78845	up
CGI_10014117	0.001719	3.88114	up
CGI_10014143	7.75e-05	4.43837	up
CGI_10014157	0.005413	3.37302	up
CGI_10014189	9.86e-05	4.79207	up
CGI_10014223	0.000161	4.60691	up
CGI_10014241	0.000638	3.99292	up
CGI_10014242	1.57e-05	4.79467	up
CGI_10014244	0.000787	3.88218	up
CGI_10014276	1.02e-05	5.17298	up
CGI_10014277	0.003697	3.49457	up
CGI_10014304	0.000233	4.28619	up
CGI_10014348	0.001201	3.9758	up
CGI_10014397	0.000105	4.51685	up
CGI_10014414	3.65e-07	5.6387	up
CGI_10014436	6.62e-07	5.61721	up
CGI_10014463	0.00601	3.34848	up
CGI_10014466	5.07e-05	4.53712	up
CGI_10014470	8.84e-05	4.46337	up
CGI_10014480	0.003049	3.93404	up
CGI_10014493	1.67e-07	5.80645	up
CGI_10014541	0.003892	3.60941	up
CGI_10014565	0.00216	3.6314	up
CGI_10014583	0.002776	3.68059	up
CGI_10014701	0.006234	3.333	up
CGI_10014707	1.18e-05	4.97058	up
CGI_10014708	8.22e-07	5.44207	up
CGI_10014730	2.13e-05	4.72636	up
CGI_10014752	4.03e-05	4.58986	up
CGI_10014759	3.93e-06	5.10238	up
CGI_10014767	0.001923	3.68768	up
CGI_10014792	0.008734	3.34981	up
CGI_10014835	0.001511	3.7256	up
CGI_10014847	0.009228	3.23323	up
CGI_10014874	0.000473	4.00806	up
CGI_10014915	0.000174	4.3242	up
CGI_10014916	3.63e-05	4.61218	up
CGI_10014926	0.000891	3.90767	up
CGI_10014930	0.007988	3.26206	up
CGI_10014955	0.003143	3.65981	up
CGI_10014970	0.004901	3.62603	up
CGI_10015004	0.000166	4.25866	up
CGI_10015026	0.003618	3.72402	up
CGI_10015061	0.009537	3.2716	up
CGI_10015072	0.005023	3.57114	up
CGI_10015075	1.19e-05	4.867	up
CGI_10015083	0.002186	3.83675	up
CGI_10015151	0.000708	3.92976	up
CGI_10015176	3.55e-05	4.64255	up
CGI_10015197	0.000115	4.38911	up
CGI_10015210	1.47e-06	5.31057	up
CGI_10015222	0.008138	3.25676	up
CGI_10015341	0.002717	3.56952	up
CGI_10015353	0.0013	3.78845	up
CGI_10015365	0.00162	3.73555	up
CGI_10015366	0.000108	4.46037	up
CGI_10015378	8.63e-05	4.48005	up
CGI_10015396	8.14e-06	4.95603	up
CGI_10015400	0.009013	3.38053	up
CGI_10015425	7.87e-08	6.07757	up
CGI_10015432	0.000117	4.45953	up
CGI_10015433	0.000245	4.19175	up
CGI_10015434	0.000466	4.00917	up
CGI_10015438	0.00025	4.25856	up
CGI_10015451	3.53e-09	6.61654	up
CGI_10015463	0.002509	3.66387	up
CGI_10015514	0.002336	3.6048	up
CGI_10015540	0.001338	3.85643	up
CGI_10015543	0.000224	4.28539	up
CGI_10015545	0.004581	3.44766	up
CGI_10015595	0.0012	-5.37519	down
CGI_10015606	0.003402	3.57969	up
CGI_10015642	1.45e-08	6.26421	up
CGI_10015694	0.003798	3.83207	up
CGI_10015721	7.42e-05	4.4533	up
CGI_10015722	0.000324	4.10147	up
CGI_10015743	0.0013	3.78845	up
CGI_10015747	8.54e-09	6.47195	up
CGI_10015754	0.003232	3.51527	up
CGI_10015799	0.000326	4.17069	up
CGI_10015814	1.65e-05	4.7829	up
CGI_10015821	4.05e-05	4.60584	up
CGI_10015848	0.005894	3.37602	up
CGI_10015868	0.000747	3.97384	up
CGI_10015898	6.01e-06	5.10074	up
CGI_10015922	0.000201	4.31172	up
CGI_10015932	0.001229	3.85506	up
CGI_10015942	0.004811	3.4074	up
CGI_10015990	0.000643	3.93791	up
CGI_10016018	0.002735	3.5836	up
CGI_10016032	0.002163	3.70419	up
CGI_10016109	0.003595	3.85673	up
CGI_10016110	8.21e-06	5.0164	up
CGI_10016164	0.000433	4.30505	up
CGI_10016170	2.31e-06	5.39009	up
CGI_10016200	0.000206	4.22217	up
CGI_10016203	0.002599	3.58189	up
CGI_10016219	0.000194	4.30213	up
CGI_10016246	0.005629	3.52614	up
CGI_10016253	0.000988	3.83531	up
CGI_10016254	0.002426	3.6094	up
CGI_10016276	1.67e-06	5.32393	up
CGI_10016303	2.02e-07	5.76705	up
CGI_10016317	9.2e-07	5.50261	up
CGI_10016345	1.37e-06	5.32536	up
CGI_10016378	0.007422	3.57349	up
CGI_10016382	0.000281	4.25659	up
CGI_10016383	0.00346	3.50429	up
CGI_10016395	0.001585	3.83444	up
CGI_10016400	4.59e-07	5.65868	up
CGI_10016432	0.001794	3.98182	up
CGI_10016438	8.72e-05	4.42588	up
CGI_10016495	0.001972	3.65554	up
CGI_10016497	0.001102	3.79875	up
CGI_10016534	1.66e-05	4.84171	up
CGI_10016536	7.95e-06	4.95808	up
CGI_10016543	0.000214	4.1974	up
CGI_10016609	2.5e-06	5.21987	up
CGI_10016610	0.008228	3.29737	up
CGI_10016657	1.65e-05	4.8772	up
CGI_10016665	0.000549	-5.70099	down
CGI_10016701	0.008912	3.23043	up
CGI_10016704	4.64e-06	5.06131	up
CGI_10016741	0.001185	4.20887	up
CGI_10016742	0.004625	3.50301	up
CGI_10016743	0.004001	3.5051	up
CGI_10016752	3.26e-07	5.88317	up
CGI_10016765	7.79e-05	4.43945	up
CGI_10016767	0.001511	3.77538	up
CGI_10016804	0.000349	4.25678	up
CGI_10016837	0.000443	4.1164	up
CGI_10016846	0.000187	4.35404	up
CGI_10016863	4.03e-05	4.63589	up
CGI_10016882	0.008912	3.23043	up
CGI_10016912	0.000669	4.02413	up
CGI_10016960	0.009812	3.32526	up
CGI_10017011	0.003083	3.54799	up
CGI_10017012	0.004671	3.49028	up
CGI_10017016	1.53e-09	6.84347	up
CGI_10017066	0.003594	3.52111	up
CGI_10017071	0.00371	3.49468	up
CGI_10017097	0.009988	3.19869	up
CGI_10017169	1.19e-05	4.85512	up
CGI_10017178	0.001513	3.71596	up
CGI_10017191	7.68e-05	4.66596	up
CGI_10017207	8.03e-05	4.42568	up
CGI_10017210	0.005472	-4.18764	down
CGI_10017262	0.001011	3.8661	up
CGI_10017307	0.001636	3.69424	up
CGI_10017332	0.000209	4.4237	up
CGI_10017349	5.21e-07	5.54889	up
CGI_10017351	0.009003	3.40209	up
CGI_10017354	1.11e-06	5.39319	up
CGI_10017394	2.62e-05	4.70001	up
CGI_10017450	0.00017	4.26467	up
CGI_10017470	0.001609	3.75333	up
CGI_10017486	0.000279	4.23123	up
CGI_10017557	0.004614	3.52694	up
CGI_10017563	0.003849	3.47054	up
CGI_10017600	7.51e-07	5.53524	up
CGI_10017609	0.003217	-4.44466	down
CGI_10017624	0.001385	3.74822	up
CGI_10017638	4.01e-08	6.05712	up
CGI_10017639	0.003995	3.57853	up
CGI_10017642	0.002521	3.61259	up
CGI_10017654	0.000183	4.39625	up
CGI_10017668	0.000154	4.28161	up
CGI_10017670	0.00566	3.43487	up
CGI_10017709	0.004055	3.7154	up
CGI_10017713	0.000131	4.33174	up
CGI_10017741	0.002677	3.56753	up
CGI_10017761	1.51e-07	5.96867	up
CGI_10017823	0.00094	3.90113	up
CGI_10017839	0.009165	3.29291	up
CGI_10017841	0.004666	3.50545	up
CGI_10017861	0.000373	4.08339	up
CGI_10017923	0.000596	3.97329	up
CGI_10017951	4.15e-06	5.12302	up
CGI_10017952	0.000638	3.99292	up
CGI_10017953	0.008732	3.26141	up
CGI_10017958	2.94e-10	7.32129	up
CGI_10017971	1.19e-08	6.35081	up
CGI_10017980	0.000517	3.98319	up
CGI_10017985	5.4e-05	4.67358	up
CGI_10018003	0.000225	4.22592	up
CGI_10018017	5.37e-05	4.52191	up
CGI_10018053	3.02e-05	4.69904	up
CGI_10018073	5.37e-07	5.56134	up
CGI_10018083	0.000394	4.14598	up
CGI_10018088	0.002831	3.58108	up
CGI_10018089	0.001822	3.67061	up
CGI_10018120	0.008716	3.24276	up
CGI_10018130	0.008207	3.28734	up
CGI_10018217	0.000228	4.18612	up
CGI_10018219	0.001609	3.75333	up
CGI_10018220	0.000269	4.19165	up
CGI_10018250	5.96e-07	5.7167	up
CGI_10018306	0.004477	-4.27485	down
CGI_10018322	0.000641	3.96972	up
CGI_10018324	0.00394	3.46344	up
CGI_10018347	0.002149	3.62707	up
CGI_10018378	0.000278	4.21564	up
CGI_10018381	6.16e-10	6.905	up
CGI_10018384	1.51e-07	5.80006	up
CGI_10018388	0.00274	-5.02443	down
CGI_10018433	0.003204	3.51985	up
CGI_10018466	0.000288	4.46147	up
CGI_10018485	8.95e-08	5.93609	up
CGI_10018491	1.31e-07	6.07533	up
CGI_10018499	1.6e-05	4.7925	up
CGI_10018535	6.16e-10	6.90712	up
CGI_10018653	2.02e-06	5.27861	up
CGI_10018660	0.000123	4.35323	up
CGI_10018669	6.65e-06	5.10597	up
CGI_10018751	0.001418	3.73478	up
CGI_10018849	0.002985	3.58386	up
CGI_10018861	2.03e-06	5.28897	up
CGI_10018864	1.9e-07	5.73639	up
CGI_10018878	6.03e-06	5.11513	up
CGI_10018880	0.001668	3.70684	up
CGI_10018882	0.000136	4.33212	up
CGI_10018892	0.00929	3.28424	up
CGI_10018951	0.000131	4.34997	up
CGI_10018952	0.008734	3.34981	up
CGI_10018993	0.005763	-4.16499	down
CGI_10019051	0.002329	3.72903	up
CGI_10019068	0.000774	3.90266	up
CGI_10019073	0.007353	3.28579	up
CGI_10019080	7.8e-06	4.94881	up
CGI_10019164	6.09e-10	6.94532	up
CGI_10019175	1.47e-05	4.80991	up
CGI_10019194	5.92e-05	4.54423	up
CGI_10019241	4.32e-06	5.09903	up
CGI_10019266	0.001861	3.67139	up
CGI_10019268	2.89e-06	5.23416	up
CGI_10019272	0.001719	3.88114	up
CGI_10019284	0.00086	-5.24793	down
CGI_10019327	0.000484	4.0072	up
CGI_10019361	0.000115	4.36182	up
CGI_10019369	0.001803	3.69109	up
CGI_10019372	6.93e-05	4.48506	up
CGI_10019417	4.47e-08	6.12391	up
CGI_10019423	4.6e-05	4.99435	up
CGI_10019424	0.006331	3.33531	up
CGI_10019428	5.99e-07	5.50373	up
CGI_10019455	0.000665	4.13238	up
CGI_10019456	1.64e-05	4.79246	up
CGI_10019470	0.004917	3.39894	up
CGI_10019519	3.43e-08	6.10648	up
CGI_10019579	0.003016	3.53592	up
CGI_10019581	2.07e-06	5.23483	up
CGI_10019674	0.000149	4.28917	up
CGI_10019688	0.00122	3.79067	up
CGI_10019692	0.001878	3.68069	up
CGI_10019696	0.000122	4.32793	up
CGI_10019697	0.003236	3.70629	up
CGI_10019704	0.00022	4.90606	up
CGI_10019706	0.000607	4.18481	up
CGI_10019714	3.44e-05	4.64009	up
CGI_10019737	6.18e-07	5.65078	up
CGI_10019740	0.000752	4.02903	up
CGI_10019754	0.0044	3.54821	up
CGI_10019759	0.000719	3.99886	up
CGI_10019760	0.00957	3.31742	up
CGI_10019765	0.001715	3.68295	up
CGI_10019790	1.45e-07	5.82994	up
CGI_10019801	6.14e-05	4.48928	up
CGI_10019804	0.003995	3.57853	up
CGI_10019827	0.001361	3.96014	up
CGI_10019869	0.000826	3.90708	up
CGI_10019901	0.000656	4.04752	up
CGI_10019936	3.03e-05	4.7572	up
CGI_10020014	0.003922	3.47575	up
CGI_10020034	0.001803	3.67927	up
CGI_10020091	2.78e-05	4.71061	up
CGI_10020105	1.99e-06	5.24598	up
CGI_10020123	0.008835	3.4769	up
CGI_10020259	0.002815	3.57179	up
CGI_10020277	0.001638	3.69326	up
CGI_10020305	0.005851	3.4687	up
CGI_10020336	5.14e-08	6.13582	up
CGI_10020360	0.002255	3.62176	up
CGI_10020375	0.000634	3.93341	up
CGI_10020394	0.000133	4.31917	up
CGI_10020395	0.00837	3.25044	up
CGI_10020397	0.001281	3.76341	up
CGI_10020447	4.81e-06	5.09913	up
CGI_10020462	0.002521	3.61259	up
CGI_10020470	7.83e-05	4.57794	up
CGI_10020475	1.31e-06	5.88773	up
CGI_10020490	2.7e-06	5.24884	up
CGI_10020494	0.002335	3.60044	up
CGI_10020521	6.6e-07	5.55978	up
CGI_10020541	4.12e-07	5.57776	up
CGI_10020575	7.93e-06	4.98095	up
CGI_10020580	1.02e-05	5.2188	up
CGI_10020589	0.000572	4.02025	up
CGI_10020614	0.000224	4.28539	up
CGI_10020617	1.69e-09	6.70201	up
CGI_10020618	0.000414	4.03883	up
CGI_10020637	0.001719	3.88114	up
CGI_10020662	0.002788	4.10706	up
CGI_10020696	1.32e-08	6.3204	up
CGI_10020743	9.6e-09	6.35071	up
CGI_10020757	3.15e-06	5.41425	up
CGI_10020758	0.001133	3.79384	up
CGI_10020764	1.15e-06	5.35822	up
CGI_10020770	0.000604	4.06342	up
CGI_10020778	0.000336	4.13074	up
CGI_10020782	0.00435	3.43333	up
CGI_10020804	0.006259	3.33405	up
CGI_10020814	0.008828	3.4349	up
CGI_10020816	0.005659	3.43987	up
CGI_10020879	0.000537	4.03244	up
CGI_10020898	0.000999	3.87809	up
CGI_10020899	3.39e-05	4.68489	up
CGI_10020902	0.004592	3.6159	up
CGI_10020910	0.001881	3.65731	up
CGI_10020938	4.3e-05	4.59611	up
CGI_10020949	0.007492	-4.58366	down
CGI_10020961	2.32e-05	4.76833	up
CGI_10020975	0.005132	4.15241	up
CGI_10020978	7.27e-06	5.0433	up
CGI_10020983	0.006259	3.33405	up
CGI_10020990	0.001798	3.66892	up
CGI_10021001	0.00312	3.641	up
CGI_10021035	0.000182	4.26364	up
CGI_10021036	3.59e-06	5.13201	up
CGI_10021037	3.9e-05	4.66459	up
CGI_10021039	0.001212	4.07429	up
CGI_10021070	0.000108	4.37533	up
CGI_10021159	4.57e-05	4.7921	up
CGI_10021165	0.000335	4.34211	up
CGI_10021171	2.96e-05	4.71525	up
CGI_10021179	0.001211	3.81712	up
CGI_10021188	0.007125	3.40726	up
CGI_10021194	0.001542	3.70946	up
CGI_10021217	6.65e-06	4.98704	up
CGI_10021231	1.51e-06	5.3519	up
CGI_10021289	0.000313	4.1218	up
CGI_10021312	0.003398	3.5267	up
CGI_10021319	0.001434	-4.78721	down
CGI_10021345	0.000312	4.20337	up
CGI_10021356	0.008223	3.43435	up
CGI_10021359	0.008734	3.34981	up
CGI_10021362	0.002391	3.63193	up
CGI_10021366	1.16e-05	5.10247	up
CGI_10021370	0.007271	3.30314	up
CGI_10021391	0.000111	4.50357	up
CGI_10021397	0.000114	4.34969	up
CGI_10021420	0.000367	4.10881	up
CGI_10021431	0.000469	4.22178	up
CGI_10021486	0.008184	3.26861	up
CGI_10021530	0.003056	3.54608	up
CGI_10021552	5.62e-05	4.73432	up
CGI_10021556	0.004824	3.52466	up
CGI_10021562	0.001151	4.21052	up
CGI_10021566	0.000177	4.24198	up
CGI_10021567	0.000141	4.43379	up
CGI_10021599	2.23e-06	5.24394	up
CGI_10021617	6.82e-06	5.12788	up
CGI_10021625	4e-06	5.1493	up
CGI_10021646	0.004426	3.42876	up
CGI_10021647	0.001878	3.68069	up
CGI_10021654	0.000964	-5.46697	down
CGI_10021659	0.005693	3.36087	up
CGI_10021660	3.69e-05	4.65159	up
CGI_10021672	0.001473	4.18499	up
CGI_10021676	2.45e-07	5.90656	up
CGI_10021692	0.003657	4.03767	up
CGI_10021703	0.005243	3.39316	up
CGI_10021761	0.000643	3.93791	up
CGI_10021810	0.000583	3.99386	up
CGI_10021849	1.86e-05	4.86783	up
CGI_10021852	1.54e-06	5.40655	up
CGI_10021864	4.09e-05	4.93542	up
CGI_10021872	4.54e-05	4.62952	up
CGI_10021885	0.00036	4.17773	up
CGI_10021893	6.55e-07	5.941	up
CGI_10021930	1.12e-05	4.88627	up
CGI_10021971	3.94e-05	4.63742	up
CGI_10021989	0.000752	4.02903	up
CGI_10022043	0.004654	3.42227	up
CGI_10022058	1.77e-06	5.35004	up
CGI_10022069	0.001867	3.84735	up
CGI_10022140	0.009766	-3.93023	down
CGI_10022149	0.001665	3.94138	up
CGI_10022159	7.09e-06	5.00912	up
CGI_10022163	6.24e-08	5.98705	up
CGI_10022207	4.73e-05	4.67148	up
CGI_10022223	9.65e-06	4.90576	up
CGI_10022234	0.001247	4.00796	up
CGI_10022269	5.24e-08	6.20486	up
CGI_10022272	0.001476	3.74116	up
CGI_10022391	0.007068	3.34927	up
CGI_10022396	0.007122	3.35755	up
CGI_10022427	2.16e-05	4.72799	up
CGI_10022438	0.005326	3.43113	up
CGI_10022440	2.46e-08	6.20161	up
CGI_10022483	5.56e-05	4.58932	up
CGI_10022484	0.002776	3.68059	up
CGI_10022535	0.001979	3.66321	up
CGI_10022687	2.1e-07	5.97604	up
CGI_10022689	0.003068	3.83206	up
CGI_10022693	0.001631	3.73832	up
CGI_10022701	0.002329	3.72903	up
CGI_10022723	7.73e-06	4.95413	up
CGI_10022727	4.06e-08	6.25835	up
CGI_10022728	3.03e-05	4.65817	up
CGI_10022729	2.74e-05	4.89666	up
CGI_10022730	8.34e-09	7.07187	up
CGI_10022808	1.07e-06	5.68508	up
CGI_10022817	0.005552	3.37744	up
CGI_10022820	0.001536	4.4321	up
CGI_10022832	0.003854	3.57813	up
CGI_10022855	0.003031	3.53249	up
CGI_10022883	0.000158	4.29693	up
CGI_10022898	0.004122	3.46438	up
CGI_10022901	0.001626	3.71575	up
CGI_10022910	0.002599	3.58189	up
CGI_10022917	0.007824	-4.24431	down
CGI_10022925	0.001349	3.82106	up
CGI_10022939	0.000557	4.05983	up
CGI_10022949	1.18e-05	4.97058	up
CGI_10022978	0.000151	4.64962	up
CGI_10023055	0.000498	4.13028	up
CGI_10023071	0.000295	4.28363	up
CGI_10023076	0.002283	3.74806	up
CGI_10023098	2.57e-05	4.79503	up
CGI_10023100	0.000236	4.51159	up
CGI_10023114	0.000864	3.86513	up
CGI_10023128	0.002986	3.55313	up
CGI_10023148	0.000745	-5.1211	down
CGI_10023149	0.00172	-4.90203	down
CGI_10023154	0.000892	3.93492	up
CGI_10023210	0.000355	4.1813	up
CGI_10023211	6.4e-06	5.00806	up
CGI_10023244	5.06e-08	6.10023	up
CGI_10023247	0.001476	3.74116	up
CGI_10023251	0.000344	4.08686	up
CGI_10023297	0.002889	3.54378	up
CGI_10023299	1.18e-05	4.89301	up
CGI_10023305	0.000209	4.3006	up
CGI_10023309	0.001961	3.7759	up
CGI_10023336	0.001197	3.90801	up
CGI_10023351	0.000486	4.23363	up
CGI_10023363	0.002864	3.55562	up
CGI_10023399	0.007315	-4.08665	down
CGI_10023407	1.04e-05	5.00668	up
CGI_10023421	0.009624	3.21512	up
CGI_10023424	0.000752	4.02903	up
CGI_10023427	0.001265	3.80199	up
CGI_10023430	0.000378	4.31225	up
CGI_10023458	0.001406	3.8653	up
CGI_10023459	0.000259	4.1946	up
CGI_10023473	1.83e-07	5.76283	up
CGI_10023512	7.21e-06	5.25896	up
CGI_10023524	0.006259	3.33405	up
CGI_10023593	2.31e-08	6.29959	up
CGI_10023611	0.001221	3.77545	up
CGI_10023634	0.004186	3.45437	up
CGI_10023635	0.000925	3.86189	up
CGI_10023640	0.000828	3.86708	up
CGI_10023646	9.4e-07	5.48917	up
CGI_10023657	0.001263	3.81706	up
CGI_10023726	0.001542	3.70946	up
CGI_10023733	6.92e-05	4.45977	up
CGI_10023779	0.001105	3.88693	up
CGI_10023805	2.56e-06	5.20726	up
CGI_10023809	0.004583	3.51486	up
CGI_10023837	0.006156	3.35755	up
CGI_10023855	0.005762	3.35474	up
CGI_10023892	6.95e-05	4.45975	up
CGI_10023893	0.005466	3.66493	up
CGI_10023895	0.00398	3.53567	up
CGI_10023960	6.32e-05	4.50051	up
CGI_10023966	0.006445	3.50729	up
CGI_10023972	0.0013	3.78845	up
CGI_10024020	0.001424	3.78555	up
CGI_10024028	0.000378	4.09947	up
CGI_10024038	1.32e-06	5.71937	up
CGI_10024053	3.55e-06	5.28888	up
CGI_10024065	0.007632	3.35409	up
CGI_10024100	0.001056	3.84261	up
CGI_10024118	0.001401	3.82032	up
CGI_10024119	1.53e-05	4.83519	up
CGI_10024159	1.22e-11	7.87002	up
CGI_10024197	8.91e-07	5.42382	up
CGI_10024227	0.003141	3.53062	up
CGI_10024250	0.000456	4.04679	up
CGI_10024279	0.005321	3.37701	up
CGI_10024308	5.94e-06	5.00742	up
CGI_10024321	8.95e-05	4.5422	up
CGI_10024342	0.001941	3.67658	up
CGI_10024350	0.008983	3.23495	up
CGI_10024352	1.98e-06	5.25596	up
CGI_10024357	1.93e-06	5.29357	up
CGI_10024371	0.000279	4.23123	up
CGI_10024455	5.87e-05	4.60776	up
CGI_10024457	9.8e-06	5.03727	up
CGI_10024470	0.0055	3.44341	up
CGI_10024475	5.78e-05	4.56273	up
CGI_10024501	0.000812	3.97755	up
CGI_10024539	6.58e-06	5.16283	up
CGI_10024545	0.000751	3.89191	up
CGI_10024572	0.000114	4.38684	up
CGI_10024579	8.87e-06	5.05291	up
CGI_10024594	0.005191	3.41229	up
CGI_10024605	0.000309	4.13537	up
CGI_10024628	6.79e-07	5.54761	up
CGI_10024664	0.009988	3.19869	up
CGI_10024671	0.000842	4.26948	up
CGI_10024688	0.008472	3.26854	up
CGI_10024715	0.000346	4.08115	up
CGI_10024743	4.91e-05	4.74627	up
CGI_10024759	0.000127	4.34875	up
CGI_10024762	0.000236	4.51159	up
CGI_10024766	0.000396	4.26449	up
CGI_10024798	0.000162	4.36299	up
CGI_10024846	4.22e-06	5.41498	up
CGI_10024869	0.006259	3.33405	up
CGI_10024906	9.04e-05	4.40943	up
CGI_10024998	7.69e-05	4.83846	up
CGI_10024999	0.002945	3.66818	up
CGI_10025024	0.007422	3.57349	up
CGI_10025081	0.003297	3.51212	up
CGI_10025090	6.76e-05	4.47117	up
CGI_10025106	0.000825	3.95869	up
CGI_10025126	3.67e-05	4.63159	up
CGI_10025128	7.56e-05	4.44623	up
CGI_10025135	1.15e-08	6.31136	up
CGI_10025180	2.83e-08	6.44903	up
CGI_10025181	6.17e-07	5.51849	up
CGI_10025188	8.51e-05	4.41671	up
CGI_10025192	2.4e-06	5.24679	up
CGI_10025232	5.54e-08	6.01432	up
CGI_10025245	2.14e-07	5.75462	up
CGI_10025253	3.61e-05	4.74611	up
CGI_10025265	0.008734	3.34981	up
CGI_10025293	0.001111	3.79502	up
CGI_10025300	1.06e-06	5.38389	up
CGI_10025330	4.3e-07	5.56757	up
CGI_10025346	0.000228	4.48638	up
CGI_10025401	1.59e-07	5.88437	up
CGI_10025489	0.007703	3.34484	up
CGI_10025534	0.000542	4.10694	up
CGI_10025535	0.00068	4.24148	up
CGI_10025556	1.97e-06	5.24531	up
CGI_10025602	0.002509	3.66387	up
CGI_10025609	9.1e-07	5.68867	up
CGI_10025615	0.002673	3.61675	up
CGI_10025617	0.006026	3.43773	up
CGI_10025619	0.000161	4.60691	up
CGI_10025622	0.002162	3.62614	up
CGI_10025658	0.003576	3.49326	up
CGI_10025668	0.005632	3.75004	up
CGI_10025670	0.000135	4.39002	up
CGI_10025677	1.86e-05	4.761	up
CGI_10025686	7.7e-06	5.31999	up
CGI_10025726	0.002941	3.54017	up
CGI_10025766	0.001032	3.81174	up
CGI_10025777	0.001056	3.84261	up
CGI_10025794	0.003845	3.556	up
CGI_10025808	0.003849	3.47054	up
CGI_10025809	0.001644	3.74088	up
CGI_10025815	0.001271	3.77049	up
CGI_10025849	2.24e-05	4.77316	up
CGI_10025853	0.002727	3.9702	up
CGI_10025860	0.005693	3.36087	up
CGI_10025880	0.002191	3.63673	up
CGI_10025889	2.25e-07	5.70201	up
CGI_10025933	0.00074	3.93813	up
CGI_10025934	3.55e-07	5.74861	up
CGI_10025943	0.000211	4.2448	up
CGI_10025980	0.008223	3.43435	up
CGI_10025991	0.000618	3.945	up
CGI_10025995	0.002323	3.6031	up
CGI_10026002	0.000516	4.02963	up
CGI_10026013	0.00346	3.50429	up
CGI_10026015	7.89e-05	4.47734	up
CGI_10026017	4.4e-09	6.50567	up
CGI_10026049	0.001092	3.79757	up
CGI_10026051	0.00032	4.40064	up
CGI_10026056	0.003533	3.92728	up
CGI_10026092	0.009657	3.27345	up
CGI_10026138	0.004073	3.75091	up
CGI_10026188	2.25e-07	5.70244	up
CGI_10026190	0.000165	4.26331	up
CGI_10026192	2.82e-05	4.67398	up
CGI_10026193	3.08e-05	4.68119	up
CGI_10026236	6.69e-05	4.47024	up
CGI_10026239	9.12e-07	5.58172	up
CGI_10026246	0.002509	3.66387	up
CGI_10026281	2.01e-05	4.82022	up
CGI_10026285	0.008715	3.36706	up
CGI_10026299	1.77e-08	6.22333	up
CGI_10026300	0.002849	3.55383	up
CGI_10026303	0.000149	4.32489	up
CGI_10026304	4.66e-05	4.83607	up
CGI_10026316	0.004282	3.70723	up
CGI_10026320	0.004581	3.44766	up
CGI_10026322	0.007312	3.28849	up
CGI_10026346	0.009678	3.29912	up
CGI_10026365	0.006498	3.39497	up
CGI_10026400	0.000545	3.97838	up
CGI_10026412	0.000293	4.5461	up
CGI_10026431	3.76e-14	8.85769	up
CGI_10026433	4.22e-08	6.04585	up
CGI_10026436	6.54e-14	8.79962	up
CGI_10026440	0.00018	4.33758	up
CGI_10026446	0.000185	4.27536	up
CGI_10026514	0.001171	3.81578	up
CGI_10026515	3.77e-06	5.14097	up
CGI_10026523	9.56e-06	4.90569	up
CGI_10026531	0.000227	4.2047	up
CGI_10026546	0.001172	3.77938	up
CGI_10026548	2.78e-07	5.71884	up
CGI_10026549	1.45e-07	5.90376	up
CGI_10026573	8.46e-05	4.44466	up
CGI_10026656	0.008223	3.43435	up
CGI_10026672	0.000126	4.3561	up
CGI_10026673	0.000368	4.21059	up
CGI_10026674	0.000802	4.3785	up
CGI_10026687	0.00141	3.73901	up
CGI_10026696	9.59e-05	4.39022	up
CGI_10026739	0.003637	3.58418	up
CGI_10026773	0.003961	3.46928	up
CGI_10026830	4.47e-05	4.61993	up
CGI_10026832	6.94e-06	5.0067	up
CGI_10026836	0.000203	4.22685	up
CGI_10026848	0.000469	4.22178	up
CGI_10026854	0.001224	3.77402	up
CGI_10026865	6.39e-05	4.66657	up
CGI_10026892	0.00039	4.10859	up
CGI_10026927	0.000123	4.34597	up
CGI_10026939	6.12e-05	4.48852	up
CGI_10026961	0.003206	3.5334	up
CGI_10026978	0.002194	3.66316	up
CGI_10027003	0.000443	4.0536	up
CGI_10027022	3.25e-07	5.94965	up
CGI_10027031	0.005876	3.53053	up
CGI_10027032	0.009243	3.22146	up
CGI_10027075	3.81e-05	4.6228	up
CGI_10027078	8.1e-05	4.47561	up
CGI_10027126	5.19e-05	4.7585	up
CGI_10027135	0.000227	4.21006	up
CGI_10027141	0.00048	4.16509	up
CGI_10027142	0.000117	4.38476	up
CGI_10027152	0.000149	4.37388	up
CGI_10027168	1.55e-06	5.3522	up
CGI_10027192	0.002917	3.62239	up
CGI_10027207	0.004367	3.5181	up
CGI_10027360	0.000272	4.15604	up
CGI_10027372	0.000588	3.95249	up
CGI_10027384	0.001848	3.6634	up
CGI_10027400	0.00773	3.36079	up
CGI_10027402	9.21e-06	4.9293	up
CGI_10027418	2.01e-09	6.66686	up
CGI_10027462	6.2e-10	6.98204	up
CGI_10027498	0.002323	3.6031	up
CGI_10027499	7.12e-08	5.94035	up
CGI_10027591	1.8e-11	7.70422	up
CGI_10027605	9.73e-06	4.92688	up
CGI_10027615	0.000368	4.21059	up
CGI_10027640	0.005485	-4.40202	down
CGI_10027697	0.004701	3.58441	up
CGI_10027710	0.001871	3.74341	up
CGI_10027716	0.000138	4.38842	up
CGI_10027729	0.001291	3.76796	up
CGI_10027757	0.007271	3.30314	up
CGI_10027786	0.001022	3.94949	up
CGI_10027789	2.39e-09	6.62792	up
CGI_10027790	0.000796	3.93665	up
CGI_10027842	0.001636	3.69424	up
CGI_10027917	0.002249	3.64343	up
CGI_10027946	0.002368	3.60908	up
CGI_10027951	0.000363	4.0694	up
CGI_10027957	0.001895	3.67424	up
CGI_10027973	0.009107	-4.17606	down
CGI_10028002	3.89e-05	4.59446	up
CGI_10028023	0.003402	3.57969	up
CGI_10028032	5.31e-05	4.59358	up
CGI_10028058	0.002047	3.64679	up
CGI_10028072	0.001299	-4.80089	down
CGI_10028127	2.94e-06	5.41053	up
CGI_10028139	0.000139	4.72106	up
CGI_10028140	0.000424	4.49193	up
CGI_10028161	1.05e-05	4.89776	up
CGI_10028179	0.002335	3.90888	up
CGI_10028185	0.00398	3.53567	up
CGI_10028198	0.00346	3.50429	up
CGI_10028225	0.000625	4.10652	up
CGI_10028237	0.004073	3.4928	up
CGI_10028266	0.000307	4.12597	up
CGI_10028287	0.009996	3.22109	up
CGI_10028299	0.005851	3.4687	up
CGI_10028343	3.26e-05	4.64482	up
CGI_10028370	0.007554	3.362	up
CGI_10028390	0.006498	3.39497	up
CGI_10028395	0.002786	3.66117	up
CGI_10028396	0.003749	3.47436	up
CGI_10028415	4.75e-06	5.09373	up
CGI_10028440	3.15e-05	4.65876	up
CGI_10028461	1.03e-05	4.98758	up
CGI_10028473	0.002506	3.58295	up
CGI_10028490	0.005391	3.41786	up
CGI_10028493	1.15e-05	4.86151	up
CGI_10028504	0.005929	3.38711	up
CGI_10028515	2.85e-06	5.22261	up
CGI_10028584	0.000144	4.31373	up
CGI_10028600	2.87e-07	5.91032	up
CGI_10028601	0.003323	3.63046	up
CGI_10028603	0.000206	4.22217	up
CGI_10028623	0.000311	4.253	up
CGI_10028655	0.000217	4.34099	up
CGI_10028692	0.001993	3.64358	up
CGI_10028694	0.000381	4.28274	up
CGI_10028719	0.000161	4.60691	up
CGI_10028742	0.000547	3.99458	up
CGI_10028744	0.005184	3.3872	up
CGI_10028745	0.001341	3.76613	up
CGI_10028753	0.006276	3.40208	up
CGI_10028762	2.16e-07	5.70941	up
CGI_10028775	0.00091	3.85629	up
CGI_10028812	0.005248	4.27293	up
CGI_10028824	0.006426	3.40578	up
CGI_10028835	0.001338	3.74554	up
CGI_10028863	0.007034	3.30511	up
CGI_10028933	3.32e-06	5.14241	up
