# Supplementary material for: Transcriptomic Evidence Reveals the Molecular Basis for Functional Differentiation of Hemocytes in a Marine Invertebrate, Crassostrea gigas
Source: Front Immunol. 2020 May 27;11:911. doi: 10.3389/fimmu.2020.00911 (PMC7269103; doi:10.3389/fimmu.2020.00911)
Supplement: Table S4 — DEGs in common. [file Table_4.XLSX]

## Sheet: Sheet3
#ID	regulated	COG_class	COG_class_annotation	GO_annotation	KEGG_annotation	Swissprot_annotation	nr_annotation
CGI_10026017	up	--	--	--	--	--	--	hypothetical protein CGI_10026017 [Crassostrea gigas]
CGI_10011357	up	--	--	--	--	--	--	hypothetical protein CGI_10011357 [Crassostrea gigas]
CGI_10005999	up	--	--	--	--	--	--	hypothetical protein CGI_10005999 [Crassostrea gigas]
CGI_10022723	up	--	--	--	Biological Process: cellular response to DNA damage stimulus (GO:0006974);;	--	--	Methylmalonic aciduria and homocystinuria type D-like protein, mitochondrial [Crassostrea gigas]
CGI_10002916	up	--	--	--	--	--	--	hypothetical protein CGI_10002916 [Crassostrea gigas]
CGI_10027168	up	--	--	--	--	--	--	hypothetical protein CGI_10027168 [Crassostrea gigas]
CGI_10016704	up	--	--	--	--	--	--	hypothetical protein CGI_10016704 [Crassostrea gigas]
CGI_10006638	up	--	--	--	--	--	--	Uncharacterized protein CXorf65-like protein [Crassostrea gigas]
CGI_10028584	up	--	--	--	--	--	--	hypothetical protein CGI_10028584 [Crassostrea gigas]
CGI_10014708	up	--	--	--	--	--	--	hypothetical protein CGI_10014708 [Crassostrea gigas]
CGI_10026830	up	--	--	--	--	--	--	hypothetical protein CGI_10026830 [Crassostrea gigas]
CGI_10011651	up	--	--	--	Molecular Function: DNA binding (GO:0003677);; Cellular Component: nucleus (GO:0005634);;	K11590|1e-103|isc:IscW_ISCW010143|methyl-CpG binding transcription regulator, putative	--	Methyl-CpG-binding domain protein 2 [Crassostrea gigas]
CGI_10007024	up	--	--	--	Molecular Function: peroxidase activity (GO:0004601);;	--	--	hypothetical protein CGI_10007024 [Crassostrea gigas]
CGI_10007957	up	--	--	--	--	--	--	Protein rolling stone [Crassostrea gigas]
CGI_10007921	up	--	--	--	--	--	--	hypothetical protein CAPTEDRAFT_182172 [Capitella teleta]
CGI_10019519	up	--	--	--	--	--	--	hypothetical protein CGI_10019519 [Crassostrea gigas]
CGI_10008727	up	--	--	--	--	--	--	hypothetical protein CGI_10008727 [Crassostrea gigas]
CGI_10010475	up	--	--	--	--	--	--	hypothetical protein CGI_10010475 [Crassostrea gigas]
CGI_10018384	up	--	--	--	--	--	--	hypothetical protein CGI_10018384 [Crassostrea gigas]
CGI_10019581	up	--	--	--	--	--	--	hypothetical protein CGI_10019581 [Crassostrea gigas]
CGI_10025726	up	--	--	--	--	--	--	Death-associated protein 1 [Crassostrea gigas]
CGI_10008901	up	--	--	--	--	--	--	hypothetical protein CGI_10008901 [Crassostrea gigas]
CGI_10015814	up	--	--	--	--	--	--	hypothetical protein CGI_10015814 [Crassostrea gigas]
CGI_10017169	up	--	--	--	--	--	--	Glia maturation factor beta [Crassostrea gigas]
CGI_10014926	up	--	--	--	--	--	--	hypothetical protein CGI_10014926 [Crassostrea gigas]
CGI_10016400	up	--	--	--	--	--	--	hypothetical protein CGI_10016400 [Crassostrea gigas]
CGI_10006620	up	--	--	--	--	--	--	hypothetical protein CGI_10006620 [Crassostrea gigas]
CGI_10010768	up	--	--	--	--	--	--	hypothetical protein CGI_10010768 [Crassostrea gigas]
CGI_10001850	up	--	--	--	--	--	--	hypothetical protein CGI_10001850 [Crassostrea gigas]
CGI_10008064	up	--	--	--	--	--	--	Krev interaction trapped protein 1 [Crassostrea gigas]
CGI_10008900	up	--	--	--	--	--	--	hypothetical protein CGI_10008900 [Crassostrea gigas]
CGI_10000281	up	--	--	--	--	--	--	Cytochrome b-245 light chain [Crassostrea gigas]
CGI_10009210	up	--	--	--	--	--	--	hypothetical protein CGI_10009210 [Crassostrea gigas]
CGI_10002949	up	--	--	--	--	--	--	hypothetical protein CGI_10002949 [Crassostrea gigas]
CGI_10025245	up	--	--	--	--	--	--	hypothetical protein CGI_10025245 [Crassostrea gigas]
CGI_10019737	up	--	--	--	--	--	--	hypothetical protein CGI_10019737 [Crassostrea gigas]
CGI_10010736	up	--	--	--	--	--	--	hypothetical protein CGI_10010736 [Crassostrea gigas]
CGI_10021037	up	--	--	--	Biological Process: signal transduction (GO:0007165);; Molecular Function: GTPase regulator activity (GO:0030695);;	--	--	hypothetical protein CGI_10021037 [Crassostrea gigas]
CGI_10003794	up	--	--	--	--	--	--	hypothetical protein CGI_10003794 [Crassostrea gigas]
CGI_10014414	up	--	--	--	--	--	--	hypothetical protein CGI_10014414 [Crassostrea gigas]
CGI_10014068	up	--	--	--	--	--	--	hypothetical protein CGI_10014068 [Crassostrea gigas]
CGI_10003730	up	--	--	--	--	--	--	hypothetical protein CGI_10003730 [Crassostrea gigas]
CGI_10010785	up	--	--	--	--	K06497|5e-72|bfo:BRAFLDRAFT_124708|hypothetical protein	23 kDa integral membrane protein OS=Schistosoma haematobium (Blood fluke) PE=2 SV=1	CD63 antigen [Crassostrea gigas]
CGI_10014752	up	--	--	--	Molecular Function: binding (GO:0005488);; Molecular Function: carbohydrate binding (GO:0030246);;	--	32 kDa beta-galactoside-binding lectin GN=lec-1 OS=Caenorhabditis elegans PE=1 SV=1	Galectin-4 [Crassostrea gigas]
CGI_10004762	up	[J]	Translation, ribosomal structure and biogenesis	Molecular Function: structural constituent of ribosome (GO:0003735);; Cellular Component: ribosome (GO:0005840);; Biological Process: translation (GO:0006412);; Molecular Function: metal ion binding (GO:0046872);;	K02978|1e-51|ssc:100519811|40S ribosomal protein S27-like	40S ribosomal protein S27 GN=RPS27 OS=Homarus americanus (American lobster) PE=3 SV=2	40S ribosomal protein S27-like protein [Crassostrea gigas]
CGI_10025534	up	[J]	Translation, ribosomal structure and biogenesis	Biological Process: reproduction (GO:0000003);; Biological Process: nematode larval development (GO:0002119);; Molecular Function: RNA binding (GO:0003723);; Molecular Function: structural constituent of ribosome (GO:0003735);; Cellular Component: microtubule associated complex (GO:0005875);; Biological Process: DNA repair (GO:0006281);; Biological Process: translation (GO:0006412);; Biological P…	K02985|1e-139|ecb:100051780|hypothetical protein LOC100051780	40S ribosomal protein S3 GN=RpS3 OS=Manduca sexta (Tobacco hawkmoth) PE=2 SV=1	40S ribosomal protein S3 [Crassostrea gigas]
CGI_10010682	up	[J]	Translation, ribosomal structure and biogenesis	Molecular Function: structural constituent of ribosome (GO:0003735);; Molecular Function: DNA-(apurinic or apyrimidinic site) lyase activity (GO:0003906);; Cellular Component: nucleus (GO:0005634);; Cellular Component: ribosome (GO:0005840);; Biological Process: DNA repair (GO:0006281);; Biological Process: translational elongation (GO:0006414);; Cellular Component: cytosolic large ribosomal subu…	K02941|1e-156|ame:550711|RpLP0	60S acidic ribosomal protein P0 GN=RpLP0 OS=Ceratitis capitata (Mediterranean fruit fly) PE=3 SV=1	60S acidic ribosomal protein P0 [Crassostrea gigas]
CGI_10008152	up	[J]	Translation, ribosomal structure and biogenesis	Biological Process: cytokinesis (GO:0000910);; Biological Process: nematode larval development (GO:0002119);; Molecular Function: structural constituent of ribosome (GO:0003735);; Cellular Component: ribosome (GO:0005840);; Biological Process: translation (GO:0006412);; Biological Process: apoptotic process (GO:0006915);; Biological Process: determination of adult lifespan (GO:0008340);; Biologic…	K02885|1e-111|isc:IscW_ISCW013810|ribosomal protein L19, putative	60S ribosomal protein L19 GN=RpL19 OS=Drosophila melanogaster (Fruit fly) PE=1 SV=2	60S ribosomal protein L19 [Crassostrea gigas]
CGI_10019760	up	[J]	Translation, ribosomal structure and biogenesis	Molecular Function: structural constituent of ribosome (GO:0003735);; Cellular Component: intracellular (GO:0005622);; Cellular Component: ribosome (GO:0005840);; Biological Process: translation (GO:0006412);;	K02889|7e-52|hmg:100203078|similar to predicted protein	60S ribosomal protein L21 (Fragment) GN=RPL21 OS=Pyura stolonifera (Sea squirt) PE=2 SV=2	60S ribosomal protein L21 [Crassostrea gigas]
CGI_10022832	up	[G]	Carbohydrate transport and metabolism	Biological Process: phosphate-containing compound metabolic process (GO:0006796);; Molecular Function: kinase activity (GO:0016301);; Molecular Function: hydrolase activity (GO:0016787);; Biological Process: organic substance metabolic process (GO:0071704);;	K01103|0.0|isc:IscW_ISCW008488|6-phosphofructo-2-kinase/fructose 2,6-bisphosphatase, putative (EC:3.1.3.46)	Fructose-2,6-bisphosphatase GN=K02B2.1 OS=Caenorhabditis elegans PE=3 SV=2	6-phosphofructo-2-kinase/fructose-2,6-biphosphatase 3 [Crassostrea gigas]
CGI_10025192	up	[R]	General function prediction only	Biological Process: nematode larval development (GO:0002119);; Biological Process: phagocytosis (GO:0006909);; Biological Process: cell cycle (GO:0007049);; Cellular Component: microtubule cytoskeleton (GO:0015630);; Cellular Component: sarcoplasm (GO:0016528);; Biological Process: oviposition (GO:0018991);; Cellular Component: myofibril (GO:0030016);; Biological Process: actin filament depolymer…	--	Actin-interacting protein 1 GN=flr OS=Drosophila melanogaster (Fruit fly) PE=2 SV=1	Actin-interacting protein 1 [Crassostrea gigas]
CGI_10025609	up	[R]	General function prediction only	Molecular Function: actin binding (GO:0003779);; Cellular Component: cytoskeleton (GO:0005856);; Biological Process: regulation of actin filament polymerization (GO:0030833);; Biological Process: single-organism cellular process (GO:0044763);;	K05757|1e-158|bta:508402|ARPC1A	Actin-related protein 2/3 complex subunit 1 GN=arcA OS=Dictyostelium discoideum (Slime mold) PE=1 SV=1	Actin-related protein 2/3 complex subunit 1A [Crassostrea gigas]
CGI_10022483	up	--	--	--	Cellular Component: cytoplasm (GO:0005737);; Biological Process: oocyte microtubule cytoskeleton polarization (GO:0008103);; Biological Process: actin polymerization or depolymerization (GO:0008154);; Biological Process: regulation of cell shape (GO:0008360);; Biological Process: chaeta morphogenesis (GO:0008407);; Biological Process: rhabdomere development (GO:0042052);; Biological Process: musc…	--	Adenylyl cyclase-associated protein GN=CAP OS=Hydra viridissima (Green hydra) PE=2 SV=1	Adenylyl cyclase-associated protein 1 [Crassostrea gigas]
CGI_10025401	up	--	--	--	Molecular Function: transporter activity (GO:0005215);; Cellular Component: mitochondrial inner membrane (GO:0005743);; Cellular Component: membrane (GO:0016020);; Cellular Component: integral component of membrane (GO:0016021);; Biological Process: transmembrane transport (GO:0055085);;	K05863|1e-174|nve:NEMVE_v1g246069|hypothetical protein	ADP,ATP carrier protein 1 GN=AGAP006782 OS=Anopheles gambiae (African malaria mosquito) PE=2 SV=2	ADP,ATP carrier protein [Crassostrea gigas]
CGI_10006695	up	--	--	--	Cellular Component: membrane (GO:0016020);; Biological Process: single-organism process (GO:0044699);; Biological Process: biological regulation (GO:0065007);;	K04261|2e-33|gga:427183|PTGER4, EP4	Allatostatin-A receptor GN=AR OS=Bombyx mori (Silk moth) PE=2 SV=1	Prostaglandin E2 receptor EP4 subtype [Crassostrea gigas]
CGI_10027605	up	[TZDR]	--	Molecular Function: calcium ion binding (GO:0005509);; Cellular Component: plasma membrane (GO:0005886);; Cellular Component: muscle tendon junction (GO:0005927);; Biological Process: mesoderm development (GO:0007498);;	--	Calcium-binding protein B GN=cbpB OS=Dictyostelium discoideum (Slime mold) PE=4 SV=1	Allograft inflammatory factor 1 [Crassostrea gigas]
CGI_10003110	up	[Z]	Cytoskeleton	Molecular Function: actin binding (GO:0003779);; Molecular Function: calcium ion binding (GO:0005509);; Cellular Component: focal adhesion (GO:0005925);; Biological Process: cytoskeletal anchoring at plasma membrane (GO:0007016);; Biological Process: female germline ring canal formation (GO:0007301);; Biological Process: learning or memory (GO:0007611);; Biological Process: flight behavior (GO:00…	K05699|0.0|tca:661042|similar to CG4376-PB, isoform B	Alpha-actinin, sarcomeric GN=Actn OS=Drosophila melanogaster (Fruit fly) PE=2 SV=2	Alpha-actinin, sarcomeric [Crassostrea gigas]
CGI_10019759	up	[R]	General function prediction only	--	--	E3 ubiquitin-protein ligase mind-bomb GN=mib1 OS=Drosophila melanogaster (Fruit fly) PE=1 SV=3	Ankyrin repeat domain-containing protein 57 [Crassostrea gigas]
CGI_10023128	up	--	--	--	--	--	Annexin A7 GN=nxnA OS=Dictyostelium discoideum (Slime mold) PE=1 SV=1	hypothetical protein CGI_10023128 [Crassostrea gigas]
CGI_10002658	up	--	--	--	Biological Process: single-organism process (GO:0044699);;	--	Apolipophorin-1 (Precursor) OS=Locusta migratoria (Migratory locust) PE=1 SV=2	hypothetical protein CGI_10002658 [Crassostrea gigas]
CGI_10020879	up	--	--	--	--	K04725|3e-48|tca:663905|similar to CG8293-PA, isoform A	Apoptosis 2 inhibitor GN=Iap2 OS=Drosophila melanogaster (Fruit fly) PE=2 SV=3	Baculoviral IAP repeat-containing protein 7-A [Crassostrea gigas]
CGI_10019869	up	--	--	--	Molecular Function: metal ion binding (GO:0046872);;	K04725|5e-65|tca:663905|similar to CG8293-PA, isoform A	Apoptosis 2 inhibitor GN=Iap2 OS=Drosophila melanogaster (Fruit fly) PE=2 SV=3	Putative inhibitor of apoptosis [Crassostrea gigas]
CGI_10015898	up	[U]	Intracellular trafficking, secretion, and vesicular transport	--	K12487|0.0|tgu:100226628|similar to p95-APP2	Centaurin-gamma-1A GN=cenG1A OS=Drosophila melanogaster (Fruit fly) PE=2 SV=2	ARF GTPase-activating protein GIT2 [Crassostrea gigas]
CGI_10017668	up	[E]	Amino acid transport and metabolism	Molecular Function: catalytic activity (GO:0003824);; Molecular Function: L-aspartate:2-oxoglutarate aminotransferase activity (GO:0004069);; Biological Process: cellular amino acid metabolic process (GO:0006520);; Biological Process: biosynthetic process (GO:0009058);; Molecular Function: pyridoxal phosphate binding (GO:0030170);; Biological Process: positive regulation of growth rate (GO:004001…	K14455|0.0|cqu:CpipJ_CPIJ006613|aspartate aminotransferase	Aspartate aminotransferase, mitochondrial (Precursor) GN=aatA OS=Dictyostelium discoideum (Slime mold) PE=3 SV=1	Aspartate aminotransferase, mitochondrial [Crassostrea gigas]
CGI_10021312	up	--	--	--	Biological Process: embryonic development via the syncytial blastoderm (GO:0001700);; Biological Process: morphogenesis of an epithelium (GO:0002009);; Biological Process: regionalization (GO:0003002);; Molecular Function: protein binding (GO:0005515);; Biological Process: regulation of transcription, DNA-templated (GO:0006355);; Biological Process: cell surface receptor signaling pathway (GO:000…	--	Calcium-binding protein P GN=cbpP OS=Dictyostelium discoideum (Slime mold) PE=2 SV=2	Uncharacterized protein C3orf32 [Crassostrea gigas]
CGI_10018535	up	[E]	Amino acid transport and metabolism	Cellular Component: extracellular region (GO:0005576);; Biological Process: neurogenesis (GO:0022008);; Molecular Function: peptidase activity, acting on L-amino acid peptides (GO:0070011);;	--	Carboxypeptidase B OS=Astacus astacus (Noble crayfish) PE=1 SV=1	Carboxypeptidase B [Crassostrea gigas]
CGI_10002545	up	[RTKL]	--	Biological Process: cell morphogenesis (GO:0000902);; Biological Process: inter-male aggressive behavior (GO:0002121);; Molecular Function: protein serine/threonine kinase activity (GO:0004674);; Molecular Function: protein binding (GO:0005515);; Molecular Function: ATP binding (GO:0005524);; Cellular Component: nucleus (GO:0005634);; Cellular Component: cytoplasm (GO:0005737);; Cellular Componen…	K08957|0.0|mdo:100023890|similar to Casein kinase 1, alpha 1	Casein kinase I isoform alpha GN=kin-19 OS=Caenorhabditis elegans PE=3 SV=1	Casein kinase I isoform alpha [Crassostrea gigas]
CGI_10027022	up	--	--	--	Molecular Function: cysteine-type endopeptidase activity (GO:0004197);; Cellular Component: lysosome (GO:0005764);; Biological Process: proteolysis (GO:0006508);; Biological Process: embryo development ending in birth or egg hatching (GO:0009792);; Biological Process: regulation of catalytic activity (GO:0050790);; Molecular Function: peptidase activity, acting on L-amino acid peptides (GO:007001…	K01363|1e-149|bfo:BRAFLDRAFT_199166|hypothetical protein	Cathepsin B-like cysteine proteinase (Precursor) GN=CATB OS=Schistosoma japonicum (Blood fluke) PE=2 SV=1	Cathepsin B [Crassostrea gigas]
CGI_10009231	up	--	--	--	Molecular Function: cysteine-type endopeptidase activity (GO:0004197);; Cellular Component: extracellular region (GO:0005576);; Biological Process: proteolysis (GO:0006508);; Molecular Function: structural constituent of chitin-based larval cuticle (GO:0008010);; Molecular Function: peptidase activity (GO:0008233);; Biological Process: larval chitin-based cuticle development (GO:0008363);; Biolog…	K01365|1e-121|nve:NEMVE_v1g190019|hypothetical protein	Cathepsin L light chain (Precursor) OS=Sarcophaga peregrina (Flesh fly) PE=1 SV=1	Cathepsin L [Crassostrea gigas]
CGI_10006637	up	[R]	General function prediction only	Biological Process: cytokinesis, actomyosin contractile ring assembly (GO:0000915);; Biological Process: establishment of planar polarity (GO:0001736);; Biological Process: nematode larval development (GO:0002119);; Biological Process: immune response-regulating cell surface receptor signaling pathway involved in phagocytosis (GO:0002433);; Molecular Function: GTPase activity (GO:0003924);; Molec…	K04393|1e-48|smm:Smp_082810.2|Cdc42	Cdc42 homolog (Precursor) GN=Cdc42 OS=Aedes aegypti (Yellowfever mosquito) PE=3 SV=1	Cdc42-like protein [Crassostrea gigas]
CGI_10021849	up	--	--	--	Cellular Component: endoplasmic reticulum (GO:0005783);; Cellular Component: membrane part (GO:0044425);; Molecular Function: iron-sulfur cluster binding (GO:0051536);;	--	CDGSH iron-sulfur domain-containing protein 2 homolog A GN=BRAFLDRAFT_285975 OS=Branchiostoma floridae (Florida lancelet) PE=3 SV=1	CDGSH iron sulfur domain-containing protein 2 [Crassostrea gigas]
CGI_10014436	up	[R]	General function prediction only	Biological Process: cytokinesis, actomyosin contractile ring assembly (GO:0000915);; Biological Process: establishment of planar polarity (GO:0001736);; Biological Process: neuron migration (GO:0001764);; Biological Process: nematode larval development (GO:0002119);; Biological Process: immune response-regulating cell surface receptor signaling pathway involved in phagocytosis (GO:0002433);; Mole…	K04393|6e-51|ame:411134|Cdc42	Cdc42 homolog (Precursor) GN=Cdc42 OS=Drosophila pseudoobscura pseudoobscura (Fruit fly) PE=3 SV=1	Cell division control protein 42-like protein [Crassostrea gigas]
CGI_10006970	up	[R]	General function prediction only	Biological Process: cytokinesis (GO:0000910);; Biological Process: establishment of planar polarity (GO:0001736);; Biological Process: neuron migration (GO:0001764);; Biological Process: immune response-regulating cell surface receptor signaling pathway involved in phagocytosis (GO:0002433);; Molecular Function: GTPase activity (GO:0003924);; Molecular Function: protein binding (GO:0005515);; Mol…	K04393|4e-47|smm:Smp_082810.2|Cdc42	Cdc42 homolog (Precursor) GN=Cdc42 OS=Drosophila pseudoobscura pseudoobscura (Fruit fly) PE=3 SV=1	Cell division control protein 42-like protein [Crassostrea gigas]
CGI_10022396	up	[C]	Energy production and conversion	Biological Process: nematode larval development (GO:0002119);; Molecular Function: citrate (Si)-synthase activity (GO:0004108);; Cellular Component: mitochondrial matrix (GO:0005759);; Cellular Component: microtubule associated complex (GO:0005875);; Biological Process: tricarboxylic acid cycle (GO:0006099);; Biological Process: embryo development ending in birth or egg hatching (GO:0009792);; Bi…	K01647|0.0|dre:322339|cs, wu:fb58e04, zgc:55507	Probable citrate synthase 2, mitochondrial (Precursor) GN=AAEL011789 OS=Aedes aegypti (Yellowfever mosquito) PE=3 SV=1	Citrate synthase, mitochondrial [Crassostrea gigas]
CGI_10019790	up	--	--	--	--	--	Coactosin GN=coaA OS=Dictyostelium discoideum (Slime mold) PE=1 SV=1	Coactosin-like protein [Crassostrea gigas]
CGI_10027462	up	--	--	--	Biological Process: cell morphogenesis (GO:0000902);; Biological Process: cytokinesis (GO:0000910);; Biological Process: establishment of planar polarity (GO:0001736);; Biological Process: compound eye morphogenesis (GO:0001745);; Molecular Function: RNA binding (GO:0003723);; Molecular Function: actin binding (GO:0003779);; Cellular Component: cytoplasm (GO:0005737);; Biological Process: sex dif…	K05765|2e-21|tad:TRIADDRAFT_57086|hypothetical protein	Cofilin-1B GN=cofB OS=Dictyostelium discoideum (Slime mold) PE=1 SV=1	Cofilin [Crassostrea gigas]
CGI_10001766	up	[C]	Energy production and conversion	Molecular Function: binding (GO:0005488);; Cellular Component: mitochondrion (GO:0005739);; Cellular Component: mitochondrial inner membrane (GO:0005743);; Cellular Component: lipid particle (GO:0005811);; Biological Process: spermatogenesis (GO:0007283);; Molecular Function: electron carrier activity (GO:0009055);; Cellular Component: integral component of membrane (GO:0016021);; Molecular Funct…	K00412|3e-29|tgu:3950801|CYTB	Cytochrome b GN=MT-CYB OS=Artemia franciscana (Brine shrimp) PE=3 SV=1	cytochrome b [Crassostrea gigas]
CGI_10007734	up	--	--	--	Molecular Function: iron ion binding (GO:0005506);; Cellular Component: lipid particle (GO:0005811);; Biological Process: oxidative phosphorylation (GO:0006119);; Molecular Function: electron carrier activity (GO:0009055);; Molecular Function: heme binding (GO:0020037);;	K00413|1e-101|bfo:BRAFLDRAFT_214346|hypothetical protein	Cytochrome c1, heme protein, mitochondrial (Precursor) GN=cyc1 OS=Dictyostelium discoideum (Slime mold) PE=3 SV=1	Cytochrome c1, heme protein, mitochondrial [Crassostrea gigas]
CGI_10023407	up	[E]	Amino acid transport and metabolism	Biological Process: proteolysis (GO:0006508);; Molecular Function: metallopeptidase activity (GO:0008237);; Molecular Function: succinyl-diaminopimelate desuccinylase activity (GO:0009014);; Molecular Function: dipeptidase activity (GO:0016805);; Molecular Function: tripeptidase activity (GO:0034701);;	K08660|0.0|xtr:394907|cndp2, MGC75655, cn2, cpgl, darmin-r	Probable carboxypeptidase S-like 2 GN=DDB_G0267984 OS=Dictyostelium discoideum (Slime mold) PE=3 SV=1	Cytosolic non-specific dipeptidase [Crassostrea gigas]
CGI_10024539	up	--	--	--	--	--	DEP domain-containing protein DDB_G0279099 GN=DDB_G0279099 OS=Dictyostelium discoideum (Slime mold) PE=3 SV=1	hypothetical protein CGI_10024539 [Crassostrea gigas]
CGI_10027418	up	--	--	--	Molecular Function: cysteine-type endopeptidase activity (GO:0004197);; Cellular Component: extracellular region (GO:0005576);; Biological Process: proteolysis (GO:0006508);; Molecular Function: structural constituent of chitin-based larval cuticle (GO:0008010);; Molecular Function: hydrolase activity (GO:0016787);; Biological Process: collagen catabolic process (GO:0030574);; Cellular Component:…	K01365|4e-70|bfo:BRAFLDRAFT_236364|hypothetical protein	Digestive cysteine proteinase 1 (Precursor) GN=LCP1 OS=Homarus americanus (American lobster) PE=1 SV=2	Cysteine proteinase 3 [Crassostrea gigas]
CGI_10020490	up	[T]	Signal transduction mechanisms	Molecular Function: phosphoprotein phosphatase activity (GO:0004721);; Biological Process: dephosphorylation (GO:0016311);;	K04459|1e-115|bfo:BRAFLDRAFT_58757|hypothetical protein	Tyrosine-protein phosphatase vhp-1 GN=vhp-1 OS=Caenorhabditis elegans PE=2 SV=2	Dual specificity protein phosphatase 10 [Crassostrea gigas]
CGI_10020938	up	[T]	Signal transduction mechanisms	Molecular Function: phosphoprotein phosphatase activity (GO:0004721);; Biological Process: cellular protein modification process (GO:0006464);; Biological Process: dephosphorylation (GO:0016311);;	K04459|3e-69|xtr:548863|dusp4, hvh2, mkp-2, mkp2, typ	Dual specificity protein phosphatase Mpk3 GN=Mkp3 OS=Drosophila melanogaster (Fruit fly) PE=1 SV=2	Dual specificity protein phosphatase 4 [Crassostrea gigas]
CGI_10020770	up	--	--	--	Molecular Function: GTPase activity (GO:0003924);; Molecular Function: protein binding (GO:0005515);; Molecular Function: GTP binding (GO:0005525);; Molecular Function: phospholipid binding (GO:0005543);; Biological Process: GTP catabolic process (GO:0006184);;	K01528|0.0|phu:Phum_PHUM479450|dynamin, putative	Dynamin GN=shi OS=Drosophila melanogaster (Fruit fly) PE=1 SV=2	Dynamin-1 [Crassostrea gigas]
CGI_10012222	up	[R]	General function prediction only	--	--	Ectonucleotide pyrophosphatase/phosphodiesterase C27A7.1 GN=C27A7.1 OS=Caenorhabditis elegans PE=1 SV=1	Ectonucleotide pyrophosphatase/phosphodiesterase family member 5 [Crassostrea gigas]
CGI_10001571	up	--	--	--	Biological Process: reproduction (GO:0000003);; Molecular Function: translation elongation factor activity (GO:0003746);; Cellular Component: eukaryotic translation elongation factor 1 complex (GO:0005853);; Biological Process: translation (GO:0006412);; Biological Process: translational elongation (GO:0006414);; Biological Process: embryo development ending in birth or egg hatching (GO:0009792);…	K03233|1e-108|bfo:BRAFLDRAFT_115434|hypothetical protein	Elongation factor 1-gamma OS=Artemia salina (Brine shrimp) PE=1 SV=3	Elongation factor 1-gamma [Crassostrea gigas]
CGI_10009121	up	[IQR]	--	Biological Process: fatty acid metabolic process (GO:0006631);; Biological Process: multicellular organismal development (GO:0007275);; Biological Process: metabolic process (GO:0008152);; Biological Process: steroid metabolic process (GO:0008202);; Molecular Function: oxidoreductase activity (GO:0016491);; Molecular Function: steroid dehydrogenase activity, acting on the CH-OH group of donors, N…	--	Dehydrogenase/reductase SDR family protein 7-like GN=DDB_G0274201 OS=Dictyostelium discoideum (Slime mold) PE=3 SV=1	Estradiol 17-beta-dehydrogenase 11 [Crassostrea gigas]
CGI_10001554	up	[LKJ]	--	Biological Process: regulation of alternative mRNA splicing, via spliceosome (GO:0000381);; Cellular Component: cytoplasmic mRNA processing body (GO:0000932);; Biological Process: gastrulation with mouth forming first (GO:0001703);; Biological Process: morphogenesis of an epithelium (GO:0002009);; Biological Process: nematode larval development (GO:0002119);; Molecular Function: RNA helicase acti…	K03257|0.0|isc:IscW_ISCW015864|translation initiation factor 4F, helicase subunit, putative	Eukaryotic initiation factor 4A GN=eIF-4a OS=Drosophila melanogaster (Fruit fly) PE=1 SV=3	Eukaryotic initiation factor 4A-II, partial [Crassostrea gigas]
CGI_10023726	up	[R]	General function prediction only	Biological Process: formation of translation preinitiation complex (GO:0001731);; Molecular Function: translation initiation factor activity (GO:0003743);; Cellular Component: eukaryotic translation initiation factor 3 complex (GO:0005852);; Biological Process: translational initiation (GO:0006413);; Biological Process: regulation of translational initiation (GO:0006446);; Cellular Component: euk…	K03249|1e-123|bfo:BRAFLDRAFT_117936|hypothetical protein	Eukaryotic translation initiation factor 3 subunit F GN=eIF3-S5 OS=Culex quinquefasciatus (Southern house mosquito) PE=3 SV=1	Eukaryotic translation initiation factor 3 subunit F [Crassostrea gigas]
CGI_10025943	up	[R]	General function prediction only	Biological Process: formation of translation preinitiation complex (GO:0001731);; Molecular Function: translation initiation factor activity (GO:0003743);; Cellular Component: cytosol (GO:0005829);; Cellular Component: eukaryotic translation initiation factor 3 complex (GO:0005852);; Cellular Component: microtubule associated complex (GO:0005875);; Biological Process: regulation of translational …	K03246|1e-175|tgu:100190672|EIF3I, EIF3S2, eIF-3-beta	Eukaryotic translation initiation factor 3 subunit I GN=v1g239264 OS=Nematostella vectensis (Starlet sea anemone) PE=3 SV=1	Eukaryotic translation initiation factor 3 subunit I, partial [Crassostrea gigas]
CGI_10016246	up	--	--	--	Biological Process: developmental process involved in reproduction (GO:0003006);; Cellular Component: plasma membrane (GO:0005886);; Biological Process: anatomical structure morphogenesis (GO:0009653);; Cellular Component: endomembrane system (GO:0012505);; Biological Process: vesicle-mediated transport (GO:0016192);; Biological Process: cell migration (GO:0016477);; Biological Process: cellular …	--	Exocyst complex component 2 GN=sec5 OS=Drosophila melanogaster (Fruit fly) PE=2 SV=1	Exocyst complex component 2 [Crassostrea gigas]
CGI_10027591	up	[P]	Inorganic ion transport and metabolism	Molecular Function: ferroxidase activity (GO:0004322);; Cellular Component: cytoplasm (GO:0005737);; Biological Process: iron ion transport (GO:0006826);; Biological Process: cellular iron ion homeostasis (GO:0006879);; Molecular Function: ferric iron binding (GO:0008199);; Biological Process: oxidation-reduction process (GO:0055114);;	K00522|4e-88|bfo:BRAFLDRAFT_114663|hypothetical protein	Soma ferritin OS=Lymnaea stagnalis (Great pond snail) PE=2 SV=2	ferritin [Crassostrea gigas]
CGI_10013176	up	--	--	--	Molecular Function: actin binding (GO:0003779);; Molecular Function: calcium ion binding (GO:0005509);; Cellular Component: cytoskeleton (GO:0005856);; Biological Process: multicellular organismal development (GO:0007275);; Biological Process: anatomical structure morphogenesis (GO:0009653);; Biological Process: actin filament fragmentation (GO:0030043);; Biological Process: single-organism devel…	--	Gelsolin-like protein 1 GN=AM OS=Lumbricus terrestris (Common earthworm) PE=1 SV=1	PREDICTED: gelsolin-like protein 2-like isoform X1 [Aplysia californica]
CGI_10007733	up	[G]	Carbohydrate transport and metabolism	Molecular Function: glucose-6-phosphate isomerase activity (GO:0004347);; Cellular Component: cytoplasm (GO:0005737);; Cellular Component: peroxisome (GO:0005777);; Biological Process: gluconeogenesis (GO:0006094);; Biological Process: glycolysis (GO:0006096);;	K01810|0.0|xla:444192|gpi, MGC80718	Glucose-6-phosphate isomerase GN=Pgi OS=Drosophila yakuba (Fruit fly) PE=3 SV=1	Glucose-6-phosphate isomerase [Crassostrea gigas]
CGI_10023351	up	--	--	--	Molecular Function: G-protein coupled receptor binding (GO:0001664);; Biological Process: establishment of imaginal disc-derived wing hair orientation (GO:0001737);; Molecular Function: GTPase activity (GO:0003924);; Molecular Function: signal transducer activity (GO:0004871);; Molecular Function: GTP binding (GO:0005525);; Cellular Component: heterotrimeric G-protein complex (GO:0005834);; Biolo…	K04630|0.0|nve:NEMVE_v1g177378|hypothetical protein	Guanine nucleotide-binding protein G(i) subunit alpha OS=Lymnaea stagnalis (Great pond snail) PE=2 SV=3	Guanine nucleotide-binding protein G(i) subunit alpha [Crassostrea gigas]
CGI_10021552	up	--	--	--	--	K06277|0.0|nvi:100118982|NV14565	Guanine nucleotide-releasing factor 2 GN=C3G OS=Drosophila melanogaster (Fruit fly) PE=1 SV=4	Rap guanine nucleotide exchange factor 1 [Crassostrea gigas]
CGI_10022440	up	--	--	--	Biological Process: negative regulation of transcription from RNA polymerase II promoter (GO:0000122);; Molecular Function: RNA polymerase II core promoter proximal region sequence-specific DNA binding transcription factor activity involved in negative regulation of transcription (GO:0001078);; Biological Process: startle response (GO:0001964);; Molecular Function: DNA binding (GO:0003677);; Cell…	--	Hairy/enhancer-of-split related with YRPW motif protein GN=Hey OS=Drosophila melanogaster (Fruit fly) PE=2 SV=1	Hairy and enhancer of split-related protein HELT [Crassostrea gigas]
CGI_10014470	up	[L]	Replication, recombination and repair	--	--	Apolipophorin-1 (Precursor) OS=Locusta migratoria (Migratory locust) PE=1 SV=2	hypothetical protein CGI_10014470 [Crassostrea gigas]
CGI_10025135	up	[T]	Signal transduction mechanisms	--	--	--	hypothetical protein CGI_10025135 [Crassostrea gigas]
CGI_10026892	up	[CE]	--	Molecular Function: magnesium ion binding (GO:0000287);; Molecular Function: GPI-anchor transamidase activity (GO:0003923);; Molecular Function: cysteine-type endopeptidase activity (GO:0004197);; Molecular Function: isocitrate dehydrogenase (NAD+) activity (GO:0004449);; Molecular Function: binding (GO:0005488);; Cellular Component: mitochondrion (GO:0005739);; Cellular Component: lipid particle…	K00030|1e-169|bfo:BRAFLDRAFT_124233|hypothetical protein	Probable isocitrate dehydrogenase [NAD] subunit beta, mitochondrial (Precursor) GN=idhb-1 OS=Caenorhabditis elegans PE=3 SV=1	Isocitrate dehydrogenase [NAD] subunit beta, mitochondrial [Crassostrea gigas]
CGI_10016164	up	--	--	#NAME?	Biological Process: single-organism cellular process (GO:0044763);;	--	Kelch-like protein diablo GN=dbo OS=Culex quinquefasciatus (Southern house mosquito) PE=3 SV=2	BTB/POZ domain-containing protein 2 [Crassostrea gigas]
CGI_10016609	up	--	--	--	--	K06528|4e-31|bfo:BRAFLDRAFT_209765|hypothetical protein	LAMP family protein lmp-1 (Precursor) GN=lmp-1 OS=Caenorhabditis elegans PE=2 SV=1	Lysosome-associated membrane glycoprotein 1 [Crassostrea gigas]
CGI_10017985	up	--	--	--	Biological Process: morphogenesis of an epithelium (GO:0002009);; Biological Process: nematode larval development (GO:0002119);; Molecular Function: protein binding (GO:0005515);; Cellular Component: Golgi-associated vesicle (GO:0005798);; Biological Process: body morphogenesis (GO:0010171);; Molecular Function: sterol transporter activity (GO:0015248);; Biological Process: sterol transport (GO:0…	--	Low-density lipoprotein receptor-related protein (Precursor) GN=lrp-1 OS=Caenorhabditis elegans PE=1 SV=1	Putative vitellogenin receptor [Crassostrea gigas]
CGI_10005407	up	--	--	--	--	--	Mitochondrial substrate carrier family protein Q GN=mcfQ OS=Dictyostelium discoideum (Slime mold) PE=2 SV=1	Mitochondrial carrier-like protein 2 [Crassostrea gigas]
CGI_10028762	up	--	--	--	Molecular Function: transporter activity (GO:0005215);; Cellular Component: mitochondrion (GO:0005739);; Biological Process: single-organism cellular process (GO:0044763);; Biological Process: single-organism transport (GO:0044765);;	--	Mitochondrial substrate carrier family protein X GN=mcfX OS=Dictyostelium discoideum (Slime mold) PE=3 SV=1	Solute carrier family 25 member 38 [Crassostrea gigas]
CGI_10015400	up	[Z]	Cytoskeleton	Biological Process: nematode larval development (GO:0002119);; Molecular Function: motor activity (GO:0003774);; Molecular Function: ATP binding (GO:0005524);; Cellular Component: striated muscle myosin thick filament (GO:0005863);; Cellular Component: microvillus (GO:0005902);; Biological Process: receptor-mediated endocytosis (GO:0006898);; Biological Process: actin filament organization (GO:00…	K08834|1e-141|spu:373229|myosin-like protein MlpD	Myosin-I heavy chain GN=myoI OS=Dictyostelium discoideum (Slime mold) PE=1 SV=1	Myosin-I heavy chain [Crassostrea gigas]
CGI_10009534	up	--	--	--	Biological Process: reproduction (GO:0000003);; Molecular Function: nucleotide binding (GO:0000166);; Biological Process: larval development (GO:0002164);; Cellular Component: cell cortex (GO:0005938);; Biological Process: determination of left/right symmetry (GO:0007368);; Biological Process: sensory organ development (GO:0007423);; Biological Process: antennal development (GO:0007469);; Biologi…	--	Myosin-I heavy chain GN=myoI OS=Dictyostelium discoideum (Slime mold) PE=1 SV=1	Myosin-XVI [Crassostrea gigas]
CGI_10021036	up	--	--	--	--	--	Myosin-M heavy chain GN=myoM OS=Dictyostelium discoideum (Slime mold) PE=1 SV=1	hypothetical protein CGI_10021036 [Crassostrea gigas]
CGI_10001764	up	--	--	--	Cellular Component: mitochondrial inner membrane (GO:0005743);; Cellular Component: mitochondrial respiratory chain complex I (GO:0005747);; Molecular Function: NADH dehydrogenase (ubiquinone) activity (GO:0008137);; Cellular Component: integral component of membrane (GO:0016021);; Biological Process: ATP synthesis coupled electron transport (GO:0042773);;	K03883|2e-07|tca:803820|ND5	NADH-ubiquinone oxidoreductase chain 5 GN=ND5 OS=Mytilus edulis (Blue mussel) PE=3 SV=2	NADH dehydrogenase subunit 5 [Crassostrea angulata]
CGI_10015432	up	--	--	--	Biological Process: morphogenesis of an epithelium (GO:0002009);; Biological Process: receptor-mediated endocytosis (GO:0006898);; Biological Process: embryo development ending in birth or egg hatching (GO:0009792);; Molecular Function: myosin heavy chain kinase activity (GO:0016905);; Biological Process: positive regulation of growth rate (GO:0040010);; Biological Process: negative regulation of…	K14298|6e-19|tca:664096|Rae1	Nucleoporin-17 GN=npp-17 OS=Caenorhabditis elegans PE=1 SV=1	mRNA export factor [Crassostrea gigas]
CGI_10021159	up	[F]	Nucleotide transport and metabolism	Molecular Function: magnesium ion binding (GO:0000287);; Molecular Function: nucleoside diphosphate kinase activity (GO:0004550);; Molecular Function: ATP binding (GO:0005524);; Cellular Component: cytoplasm (GO:0005737);; Cellular Component: nuclear microtubule (GO:0005880);; Biological Process: nucleoside diphosphate phosphorylation (GO:0006165);; Biological Process: GTP biosynthetic process (G…	K00940|1e-78|cin:100181679|similar to Nucleoside diphosphate kinase B (NDP kinase B) (NDK B) (P18)	Nucleoside diphosphate kinase GN=awd OS=Drosophila melanogaster (Fruit fly) PE=1 SV=3	Nucleoside diphosphate kinase B [Crassostrea gigas]
CGI_10009208	up	[E]	Amino acid transport and metabolism	Molecular Function: catalytic activity (GO:0003824);; Biological Process: polyamine biosynthetic process (GO:0006596);;	K01581|1e-140|tad:TRIADDRAFT_27475|hypothetical protein	Ornithine decarboxylase OS=Trypanosoma brucei brucei PE=1 SV=2	Ornithine decarboxylase [Crassostrea gigas]
CGI_10026239	up	--	--	--	Molecular Function: ornithine decarboxylase inhibitor activity (GO:0008073);; Biological Process: negative regulation of catalytic activity (GO:0043086);;	--	Ornithine decarboxylase antizyme GN=Oda OS=Aedes aegypti (Yellowfever mosquito) PE=2 SV=1	Ornithine decarboxylase antizyme 1 [Crassostrea gigas]
CGI_10004950	up	--	--	--	Molecular Function: ion binding (GO:0043167);;	--	PH domain-containing protein DDB_G0274775 GN=DDB_G0274775 OS=Dictyostelium discoideum (Slime mold) PE=4 SV=1	PREDICTED: arf-GAP with dual PH domain-containing protein 1-like isoform X2 [Aplysia californica]
CGI_10004397	up	[I]	Lipid transport and metabolism	--	K01613|1e-113|spu:593856|hypothetical LOC593856	Phosphatidylserine decarboxylase beta chain GN=psd-1 OS=Caenorhabditis elegans PE=3 SV=2	Phosphatidylserine decarboxylase proenzyme [Crassostrea gigas]
CGI_10018878	up	--	--	--	Molecular Function: endonuclease activity (GO:0004519);; Cellular Component: intracellular (GO:0005622);; Biological Process: DNA metabolic process (GO:0006259);; Biological Process: single-organism process (GO:0044699);; Biological Process: nucleic acid phosphodiester bond hydrolysis (GO:0090305);;	K01158|2e-83|mdo:100027525|similar to deoxyribonuclease II	Plancitoxin-1 subunit beta (Precursor) OS=Acanthaster planci (Crown-of-thorns starfish) PE=1 SV=1	Plancitoxin-1 [Crassostrea gigas]
CGI_10016657	up	--	--	--	Molecular Function: catalytic activity (GO:0003824);; Biological Process: cellular process (GO:0009987);; Biological Process: system development (GO:0048731);;	--	PP2C-like domain-containing protein CG9801 GN=CG9801 OS=Drosophila melanogaster (Fruit fly) PE=2 SV=1	hypothetical protein CGI_10016657 [Crassostrea gigas]
CGI_10024308	up	[C]	Energy production and conversion	Cellular Component: vacuolar proton-transporting V-type ATPase, V0 domain (GO:0000220);; Biological Process: nematode larval development (GO:0002119);; Biological Process: receptor-mediated endocytosis (GO:0006898);; Biological Process: apoptotic process (GO:0006915);; Biological Process: imaginal disc-derived wing morphogenesis (GO:0007476);; Biological Process: embryo development ending in birt…	K02155|1e-85|nve:NEMVE_v1g162114|hypothetical protein	V-type proton ATPase 16 kDa proteolipid subunit GN=VHA16 OS=Heliothis virescens (Tobacco budworm moth) PE=2 SV=1	predicted protein [Nematostella vectensis]
CGI_10008208	up	[N]	Cell motility	Cellular Component: ESCRT III complex (GO:0000815);; Biological Process: protein transport (GO:0015031);;	K12197|8e-97|tad:TRIADDRAFT_25769|expressed hypothetical protein	Charged multivesicular body protein 1 GN=chmp1 OS=Dictyostelium discoideum (Slime mold) PE=3 SV=1	PREDICTED: charged multivesicular body protein 1b-like [Aplysia californica]
CGI_10013697	up	[T]	Signal transduction mechanisms	--	K05770|4e-65|nve:NEMVE_v1g167042|hypothetical protein	--	PREDICTED: translocator protein-like isoform X3 [Aplysia californica]
CGI_10022438	up	--	--	--	Molecular Function: nucleotide binding (GO:0000166);; Biological Process: mRNA splicing, via spliceosome (GO:0000398);; Biological Process: developmental process involved in reproduction (GO:0003006);; Molecular Function: nucleic acid binding (GO:0003676);; Molecular Function: RNA binding (GO:0003723);; Cellular Component: spliceosomal complex (GO:0005681);; Biological Process: gamete generation …	K12872|0.0|bfo:BRAFLDRAFT_145268|hypothetical protein	Pre-mRNA-splicing factor PFL2310w GN=PFL2310w OS=Plasmodium falciparum (isolate 3D7) PE=3 SV=1	Pre-mRNA-splicing factor RBM22 [Crassostrea gigas]
CGI_10018003	up	--	--	--	Molecular Function: actin binding (GO:0003779);; Molecular Function: DNA-directed RNA polymerase activity (GO:0003899);; Molecular Function: structural constituent of cytoskeleton (GO:0005200);; Cellular Component: cytoplasm (GO:0005737);; Cellular Component: cytoskeleton (GO:0005856);; Cellular Component: Arp2/3 protein complex (GO:0005885);; Biological Process: regulation of cell shape (GO:0008…	K05758|1e-153|gga:429041|ARPC2	Probable actin-related protein 2/3 complex subunit 2 GN=Arc-p34 OS=Anopheles gambiae (African malaria mosquito) PE=3 SV=2	Actin-related protein 2/3 complex subunit 2 [Crassostrea gigas]
CGI_10000611	up	--	--	--	Biological Process: cell morphogenesis (GO:0000902);; Molecular Function: actin binding (GO:0003779);; Molecular Function: structural constituent of cytoskeleton (GO:0005200);; Cellular Component: Arp2/3 protein complex (GO:0005885);; Biological Process: phagocytosis (GO:0006909);; Cellular Component: lamellipodium (GO:0030027);; Biological Process: Arp2/3 complex-mediated actin nucleation (GO:00…	K05754|3e-55|bfo:BRAFLDRAFT_114681|hypothetical protein	Probable actin-related protein 2/3 complex subunit 5 GN=C46H11.3 OS=Caenorhabditis elegans PE=3 SV=1	Actin-related protein 2/3 complex subunit 5 [Crassostrea gigas]
CGI_10019827	up	--	--	--	Molecular Function: hydrolase activity, hydrolyzing O-glycosyl compounds (GO:0004553);; Biological Process: metabolic process (GO:0008152);;	K01189|1e-155|tca:662197|similar to CG7997-PA, isoform A	Probable alpha-galactosidase (Precursor) GN=melA OS=Dictyostelium discoideum (Slime mold) PE=3 SV=1	Alpha-N-acetylgalactosaminidase [Crassostrea gigas]
CGI_10017761	up	--	--	--	Molecular Function: opsin binding (GO:0002046);; Cellular Component: cytoplasm (GO:0005737);; Biological Process: endocytosis (GO:0006897);; Biological Process: signal transduction (GO:0007165);; Cellular Component: rhabdomere (GO:0016028);; Biological Process: metarhodopsin inactivation (GO:0016060);; Biological Process: photoreceptor cell maintenance (GO:0045494);;	K04439|0.0|tca:661293|krz	Probable beta-arrestin GN=arr-1 OS=Caenorhabditis elegans PE=3 SV=2	Beta-arrestin-1 [Crassostrea gigas]
CGI_10015747	up	--	--	--	--	--	Probable G-protein coupled receptor AH9.1 GN=AH9.1 OS=Caenorhabditis elegans PE=1 SV=2	B2 bradykinin receptor [Crassostrea gigas]
CGI_10006606	up	--	--	--	Cellular Component: plasma membrane (GO:0005886);; Biological Process: actin filament organization (GO:0007015);; Biological Process: cell adhesion (GO:0007155);; Biological Process: regulation of cell shape (GO:0008360);; Molecular Function: 1-phosphatidylinositol-4-phosphate 5-kinase activity (GO:0016308);; Molecular Function: 1-phosphatidylinositol-5-phosphate 4-kinase activity (GO:0016309);; …	K00920|1e-144|gga:420504|PIP4K2A, PIP5K2A	Probable phosphatidylinositol phosphate kinase DDB_G0267588 GN=DDB_G0267588 OS=Dictyostelium discoideum (Slime mold) PE=1 SV=1	Phosphatidylinositol-5-phosphate 4-kinase type-2 beta [Crassostrea gigas]
CGI_10013263	up	--	--	--	--	--	Probable poly [ADP-ribose] polymerase DDB_G0278045 GN=DDB_G0278045 OS=Dictyostelium discoideum (Slime mold) PE=4 SV=3	TCDD-inducible poly [ADP-ribose] polymerase [Crassostrea gigas]
CGI_10009537	up	--	--	--	Molecular Function: actin binding (GO:0003779);; Biological Process: actin cytoskeleton organization (GO:0030036);;	--	Profilin OS=Entamoeba histolytica PE=1 SV=1	Profilin [Crassostrea gigas]
CGI_10003170	up	[O]	Posttranslational modification, protein turnover, chaperones	Molecular Function: threonine-type endopeptidase activity (GO:0004298);; Cellular Component: nucleus (GO:0005634);; Cellular Component: cytoplasm (GO:0005737);; Cellular Component: proteasome core complex (GO:0005839);; Biological Process: multicellular organismal development (GO:0007275);; Biological Process: proteolysis involved in cellular protein catabolic process (GO:0051603);;	K02734|9e-98|xla:443966|psmb2, MGC130720, MGC80364	Probable proteasome subunit beta type-2 GN=Prosbeta4R2 OS=Drosophila melanogaster (Fruit fly) PE=2 SV=3	Proteasome subunit beta type-2 [Crassostrea gigas]
CGI_10006667	up	--	--	--	--	K09455|3e-75|xla:100337579|mitf-b, MITF-A, mitfa, mitfb	Protein cycle GN=cyc OS=Drosophila melanogaster (Fruit fly) PE=2 SV=2	Microphthalmia-associated transcription factor [Crassostrea gigas]
CGI_10021231	up	--	--	--	--	--	Protein FAM49 homolog GN=fam49 OS=Dictyostelium discoideum (Slime mold) PE=3 SV=2	Protein FAM49B [Crassostrea gigas]
CGI_10024846	up	--	--	--	Cellular Component: cytoplasm (GO:0005737);; Biological Process: single-multicellular organism process (GO:0044707);;	--	Protein lin-10 GN=lin-10 OS=Caenorhabditis elegans PE=1 SV=1	Syntenin-1 [Crassostrea gigas]
CGI_10024357	up	--	--	--	Biological Process: nematode larval development (GO:0002119);; Cellular Component: nucleus (GO:0005634);; Biological Process: apoptotic process (GO:0006915);; Biological Process: defense response (GO:0006952);; Biological Process: immune response (GO:0006955);; Biological Process: cellular response to DNA damage stimulus (GO:0006974);; Biological Process: Toll signaling pathway (GO:0008063);; Mol…	K11964|0.0|nvi:100116921|NV16118	Protein pellino GN=Pli OS=Drosophila melanogaster (Fruit fly) PE=1 SV=1	Protein pellino [Crassostrea gigas]
CGI_10016382	up	--	--	--	Molecular Function: binding (GO:0005488);; Biological Process: cellular process (GO:0009987);; Biological Process: antimicrobial humoral response (GO:0019730);; Cellular Component: nuclear lumen (GO:0031981);; Biological Process: defense response to bacterium (GO:0042742);; Biological Process: defense response to fungus (GO:0050832);;	--	Protein SCAR GN=scrA OS=Dictyostelium discoideum (Slime mold) PE=1 SV=1	Wiskott-Aldrich syndrome protein family member 3 [Crassostrea gigas]
CGI_10025677	up	--	--	--	Molecular Function: 3',5'-cyclic-nucleotide phosphodiesterase activity (GO:0004114);; Molecular Function: protein binding (GO:0005515);; Biological Process: transport (GO:0006810);; Biological Process: chemosensory behavior (GO:0007635);; Molecular Function: lipid binding (GO:0008289);; Biological Process: body morphogenesis (GO:0010171);; Biological Process: protein catabolic process (GO:0030163…	--	Protein unc-119 homolog GN=unc-119 OS=Drosophila melanogaster (Fruit fly) PE=2 SV=1	hypothetical protein CGI_10025677 [Crassostrea gigas]
CGI_10026281	up	--	--	--	--	K06532|1e-62|aml:100481824|PROM1	Putative leucine-rich repeat-containing protein DDB_G0290503 GN=DDB_G0290503 OS=Dictyostelium discoideum (Slime mold) PE=4 SV=1	Prominin-1 [Crassostrea gigas]
CGI_10008014	up	--	--	--	Cellular Component: integral component of membrane (GO:0016021);;	--	Putative phagocytic receptor 1a (Precursor) GN=phg1a OS=Dictyostelium discoideum (Slime mold) PE=2 SV=1	Transmembrane 9 superfamily member 2 [Crassostrea gigas]
CGI_10013734	up	[H]	Coenzyme transport and metabolism	Molecular Function: catalytic activity (GO:0003824);; Biological Process: pyridoxine biosynthetic process (GO:0008615);; Biological Process: pyridoxal phosphate biosynthetic process (GO:0042823);;	K06215|1e-154|nve:NEMVE_v1g194582|hypothetical protein	Probable pyridoxine biosynthesis SNZERR GN=SNZERR OS=Suberites domuncula (Sponge) PE=2 SV=2	Putative pyridoxine biosynthesis SNZERR [Crassostrea gigas]
CGI_10012684	up	[R]	General function prediction only	Biological Process: cytokinesis, actomyosin contractile ring assembly (GO:0000915);; Biological Process: establishment of imaginal disc-derived wing hair orientation (GO:0001737);; Biological Process: neuron migration (GO:0001764);; Biological Process: nematode larval development (GO:0002119);; Biological Process: immune response-regulating cell surface receptor signaling pathway involved in phag…	K04513|1e-121|ame:409910|Rho1	Ras-like GTP-binding protein Rho1 (Precursor) GN=Rho1 OS=Drosophila melanogaster (Fruit fly) PE=1 SV=1	Ras-like GTP-binding protein Rho1 [Crassostrea gigas]
CGI_10003481	up	[R]	General function prediction only	Molecular Function: nucleotide binding (GO:0000166);; Molecular Function: GTP binding (GO:0005525);; Cellular Component: endoplasmic reticulum (GO:0005783);; Cellular Component: Golgi apparatus (GO:0005794);; Biological Process: transport (GO:0006810);; Biological Process: small GTPase mediated signal transduction (GO:0007264);; Biological Process: protein transport (GO:0015031);; Cellular Compon…	K07905|1e-128|bfo:BRAFLDRAFT_266781|hypothetical protein	Ras-related protein Rab-11A GN=rab11A OS=Dictyostelium discoideum (Slime mold) PE=1 SV=1	Ras-related protein Rab-11A [Crassostrea gigas]
CGI_10010254	up	--	--	--	Molecular Function: Ras GTPase activator activity (GO:0005099);; Biological Process: cell-cell signaling (GO:0007267);; Biological Process: positive regulation of Rho GTPase activity (GO:0032321);; Biological Process: system development (GO:0048731);;	--	Rho GTPase-activating protein gacN GN=gacN OS=Dictyostelium discoideum (Slime mold) PE=3 SV=1	Rho GTPase-activating protein 18 [Crassostrea gigas]
CGI_10026446	up	--	--	--	Molecular Function: Rho GTPase activator activity (GO:0005100);; Biological Process: neuromuscular synaptic transmission (GO:0007274);; Biological Process: ventral furrow formation (GO:0007370);; Biological Process: imaginal disc-derived leg morphogenesis (GO:0007480);; Cellular Component: neuromuscular junction (GO:0031594);; Biological Process: positive regulation of Cdc42 GTPase activity (GO:0…	--	Rho GTPase-activating protein gacY GN=gacY OS=Dictyostelium discoideum (Slime mold) PE=3 SV=1	Rho GTPase-activating protein 8 [Crassostrea gigas]
CGI_10021039	up	--	--	--	Molecular Function: GTPase activator activity (GO:0005096);; Biological Process: cell-cell signaling (GO:0007267);; Biological Process: multicellular organismal development (GO:0007275);; Biological Process: positive regulation of Ras GTPase activity (GO:0032320);; Biological Process: single-organism developmental process (GO:0044767);; Biological Process: anatomical structure development (GO:004…	--	Rho GTPase-activating protein gacY GN=gacY OS=Dictyostelium discoideum (Slime mold) PE=3 SV=1	Rho GTPase-activating protein 20 [Crassostrea gigas]
CGI_10025253	up	--	--	--	--	--	Rhodopsin, GQ-coupled GN=SCOP1 OS=Mizuhopecten yessoensis (Japanese scallop) PE=1 SV=1	Prolactin-releasing peptide receptor [Crassostrea gigas]
CGI_10026299	up	[C]	Energy production and conversion	Cellular Component: mitochondrion (GO:0005739);; Cellular Component: microtubule associated complex (GO:0005875);; Molecular Function: ubiquinol-cytochrome-c reductase activity (GO:0008121);; Biological Process: electron transport chain (GO:0022900);; Molecular Function: metal ion binding (GO:0046872);; Molecular Function: 2 iron, 2 sulfur cluster binding (GO:0051537);; Cellular Component: respir…	K00411|1e-69|aag:AaeL_AAEL003675|ubiquinol-cytochrome c reductase iron-sulfur subunit	--	Rieske-like apoprotein [Crassostrea gigas]
CGI_10021676	up	[R]	General function prediction only	Biological Process: gastrulation with mouth forming first (GO:0001703);; Biological Process: morphogenesis of an epithelium (GO:0002009);; Cellular Component: spliceosomal complex (GO:0005681);; Biological Process: organelle organization (GO:0006996);; Biological Process: eclosion (GO:0007562);; Biological Process: embryo development ending in birth or egg hatching (GO:0009792);; Biological Proce…	--	Sex determination protein fox-1 GN=fox-1 OS=Caenorhabditis elegans PE=1 SV=2	RNA-binding protein 9 [Crassostrea gigas]
CGI_10006693	up	--	--	--	--	--	Scavenger receptor cysteine-rich domain superfamily protein (Precursor) GN=SRCR1 OS=Asterina pectinifera (Starfish) PE=1 SV=1	Neurotrypsin [Crassostrea gigas]
CGI_10001826	up	--	--	--	Molecular Function: serine-type endopeptidase inhibitor activity (GO:0004867);; Biological Process: negative regulation of coagulation (GO:0050819);;	--	Serine protease inhibitor dipetalogastin (Precursor; Fragment) OS=Dipetalogaster maximus (Blood-sucking bug) PE=1 SV=2	Serine protease inhibitor dipetalogastin [Crassostrea gigas]
CGI_10026549	up	[RTKL]	--	Biological Process: morphogenesis of an epithelial sheet (GO:0002011);; Molecular Function: protein serine/threonine kinase activity (GO:0004674);; Molecular Function: GTP binding (GO:0005525);; Biological Process: protein phosphorylation (GO:0006468);; Biological Process: apoptotic process (GO:0006917);; Biological Process: determination of adult lifespan (GO:0008340);; Biological Process: cellu…	K04409|1e-152|aml:100472811|serine/threonine-protein kinase PAK 1-like	Serine/threonine-protein kinase pak-1 GN=pak-1 OS=Caenorhabditis elegans PE=1 SV=2	Serine/threonine-protein kinase PAK 1 [Crassostrea gigas]
CGI_10004220	up	[R]	General function prediction only	Molecular Function: osmosensor activity (GO:0005034);; Molecular Function: cation channel activity (GO:0005261);; Molecular Function: acetylcholine transmembrane transporter activity (GO:0005277);; Cellular Component: plasma membrane (GO:0005886);; Biological Process: amino acid transport (GO:0006865);; Biological Process: phagocytosis (GO:0006909);; Molecular Function: amino acid transmembrane t…	K05034|0.0|nve:NEMVE_v1g236066|hypothetical protein	Sodium-dependent serotonin transporter GN=SerT OS=Drosophila melanogaster (Fruit fly) PE=2 SV=1	Sodium- and chloride-dependent glycine transporter 2 [Crassostrea gigas]
CGI_10024628	up	[GEPR]	--	Biological Process: disaccharide transport (GO:0015766);; Cellular Component: membrane (GO:0016020);; Molecular Function: substrate-specific transmembrane transporter activity (GO:0022891);; Biological Process: single-organism process (GO:0044699);;	--	Organic cation transporter protein GN=Orct OS=Drosophila melanogaster (Fruit fly) PE=1 SV=1	Solute carrier family 22 member 6-A [Crassostrea gigas]
CGI_10021660	up	[P]	Inorganic ion transport and metabolism	Molecular Function: ferroxidase activity (GO:0004322);; Cellular Component: cytoplasm (GO:0005737);; Biological Process: iron ion transport (GO:0006826);; Biological Process: cellular iron ion homeostasis (GO:0006879);; Molecular Function: ferric iron binding (GO:0008199);; Biological Process: oxidation-reduction process (GO:0055114);;	K00522|1e-89|bfo:BRAFLDRAFT_114663|hypothetical protein	Soma ferritin OS=Lymnaea stagnalis (Great pond snail) PE=2 SV=2	Soma ferritin [Crassostrea gigas]
CGI_10016317	up	[P]	Inorganic ion transport and metabolism	Molecular Function: ferroxidase activity (GO:0004322);; Cellular Component: cytoplasm (GO:0005737);; Biological Process: iron ion transport (GO:0006826);; Biological Process: cellular iron ion homeostasis (GO:0006879);; Molecular Function: ferric iron binding (GO:0008199);; Biological Process: oxidation-reduction process (GO:0055114);;	K00522|9e-67|bfo:BRAFLDRAFT_114663|hypothetical protein	Soma ferritin OS=Lymnaea stagnalis (Great pond snail) PE=2 SV=2	Soma ferritin [Crassostrea gigas]
CGI_10004513	up	--	--	--	Molecular Function: binding (GO:0005488);; Molecular Function: calcium ion binding (GO:0005509);; Molecular Function: hydrolase activity (GO:0016787);; Cellular Component: intracellular part (GO:0044424);;	--	Sorcin OS=Schistosoma japonicum (Blood fluke) PE=2 SV=1	PREDICTED: peflin-like [Aplysia californica]
CGI_10028032	up	[O]	Posttranslational modification, protein turnover, chaperones	Biological Process: ubiquitin-dependent protein catabolic process (GO:0006511);; Molecular Function: kinase activity (GO:0016301);; Biological Process: phosphorylation (GO:0016310);; Molecular Function: ligase activity (GO:0016874);;	K03094|1e-103|hmg:100212686|similar to predicted protein	SCF ubiquitin ligase complex protein SKP1a(6-162) GN=fpaA OS=Dictyostelium discoideum (Slime mold) PE=1 SV=1	S-phase kinase-associated protein 1 [Crassostrea gigas]
CGI_10026002	up	[GEPR]	--	Biological Process: endocytosis (GO:0006897);; Biological Process: synaptic transmission (GO:0007268);; Biological Process: mating behavior (GO:0007617);; Biological Process: cellular component organization (GO:0016043);; Biological Process: locomotion (GO:0040011);; Biological Process: gliogenesis (GO:0042063);; Biological Process: regulation of programmed cell death (GO:0043067);; Biological Pr…	--	Protein spinster GN=spin OS=Drosophila melanogaster (Fruit fly) PE=1 SV=1	spinster-like protein 2 [Crassostrea gigas]
CGI_10006413	up	[LKJ]	--	Biological Process: regulation of alternative mRNA splicing, via spliceosome (GO:0000381);; Cellular Component: cytoplasmic mRNA processing body (GO:0000932);; Biological Process: gastrulation with mouth forming first (GO:0001703);; Biological Process: morphogenesis of an epithelium (GO:0002009);; Biological Process: nematode larval development (GO:0002119);; Molecular Function: nucleic acid bind…	K12812|0.0|mdo:100022951|BAT1	ATP-dependent RNA helicase WM6 GN=Hel25E OS=Drosophila melanogaster (Fruit fly) PE=1 SV=1	Spliceosome RNA helicase BAT1 [Crassostrea gigas]
CGI_10027716	up	--	--	--	Biological Process: morphogenesis of an epithelium (GO:0002009);; Biological Process: nematode larval development (GO:0002119);; Cellular Component: plasma membrane (GO:0005886);; Biological Process: synaptic transmission, cholinergic (GO:0007271);; Cellular Component: synaptic vesicle (GO:0008021);; Cellular Component: membrane (GO:0016020);; Biological Process: synaptic vesicle exocytosis (GO:0…	K08513|7e-12|dre:393708|vamp4, MGC73166, zgc:73166, zgc:86855	Synaptobrevin-1 GN=snb-1 OS=Caenorhabditis briggsae PE=3 SV=1	Vesicle-associated membrane protein 7A [Crassostrea gigas]
CGI_10010550	up	--	--	--	Molecular Function: lipopolysaccharide binding (GO:0001530);; Biological Process: morphogenesis of an epithelium (GO:0002009);; Biological Process: nematode larval development (GO:0002119);; Molecular Function: protein binding (GO:0005515);; Cellular Component: extracellular space (GO:0005615);; Biological Process: transport (GO:0006810);; Biological Process: receptor-mediated endocytosis (GO:000…	K08490|1e-107|dre:436605|stx5a, wu:fj81f08, zgc:91864	Syntaxin-5 GN=Syx5 OS=Drosophila melanogaster (Fruit fly) PE=2 SV=2	Syntaxin-5 [Crassostrea gigas]
CGI_10021562	up	[R]	General function prediction only	Biological Process: cellular process (GO:0009987);;	--	TBC1 domain family member CG11727 GN=CG11727 OS=Drosophila melanogaster (Fruit fly) PE=1 SV=3	TBC1 domain family member 4 [Crassostrea gigas]
CGI_10013436	up	--	--	--	Molecular Function: DNA binding (GO:0003677);; Molecular Function: sequence-specific DNA binding transcription factor activity (GO:0003700);; Cellular Component: nucleus (GO:0005634);; Biological Process: regulation of transcription, DNA-templated (GO:0006355);; Molecular Function: sequence-specific DNA binding (GO:0043565);;	K09031|1e-49|isc:IscW_ISCW010628|protein fosB, putative	Transcription factor kayak GN=kay OS=Drosophila ananassae (Fruit fly) PE=3 SV=1	hypothetical protein CGI_10013436 [Crassostrea gigas]
CGI_10018669	up	--	--	--	Biological Process: reproduction (GO:0000003);; Molecular Function: RNA polymerase II core promoter proximal region sequence-specific DNA binding transcription factor activity involved in positive regulation of transcription (GO:0001077);; Molecular Function: DNA binding (GO:0003677);; Molecular Function: sequence-specific DNA binding transcription factor activity (GO:0003700);; Cellular Componen…	K09430|2e-63|spu:373486|Elk	Transcriptional regulator ERG homolog (Fragment) GN=ERG OS=Lytechinus variegatus (Green sea urchin) PE=3 SV=1	ETS domain-containing protein Elk-1 [Crassostrea gigas]
CGI_10024998	up	[Z]	Cytoskeleton	Biological Process: establishment of mitotic spindle orientation (GO:0000132);; Cellular Component: astral microtubule (GO:0000235);; Biological Process: thigmotaxis (GO:0001966);; Biological Process: morphogenesis of an epithelium (GO:0002009);; Biological Process: nematode larval development (GO:0002119);; Molecular Function: GTPase activity (GO:0003924);; Molecular Function: structural constit…	K07374|0.0|nve:NEMVE_v1g182198|hypothetical protein	Tubulin alpha-2/alpha-4 chain GN=TUB4 OS=Patella vulgata (Common limpet) PE=2 SV=1	Tubulin alpha-1C chain [Crassostrea gigas]
CGI_10008567	up	[Z]	Cytoskeleton	Biological Process: meiotic spindle organization (GO:0000212);; Biological Process: morphogenesis of an epithelium (GO:0002009);; Biological Process: nematode larval development (GO:0002119);; Molecular Function: GTPase activity (GO:0003924);; Molecular Function: structural constituent of cytoskeleton (GO:0005200);; Molecular Function: GTP binding (GO:0005525);; Cellular Component: cytoplasm (GO:…	--	Tubulin beta chain (Fragment) OS=Strongylocentrotus purpuratus (Purple sea urchin) PE=2 SV=1	Tubulin beta chain [Crassostrea gigas]
CGI_10010163	up	[Z]	Cytoskeleton	Biological Process: morphogenesis of an epithelium (GO:0002009);; Biological Process: nematode larval development (GO:0002119);; Molecular Function: GTPase activity (GO:0003924);; Molecular Function: structural constituent of cytoskeleton (GO:0005200);; Molecular Function: GTP binding (GO:0005525);; Cellular Component: cytoplasm (GO:0005737);; Cellular Component: microtubule (GO:0005874);; Cellul…	K07375|0.0|spu:586940|hypothetical LOC586940	Tubulin beta chain OS=Paracentrotus lividus (Common sea urchin) PE=2 SV=1	Tubulin beta chain [Crassostrea gigas]
CGI_10019194	up	--	--	--	Biological Process: cellular protein modification process (GO:0006464);; Biological Process: organelle organization (GO:0006996);; Biological Process: signal transduction (GO:0007165);; Biological Process: protein localization (GO:0008104);; Biological Process: anatomical structure morphogenesis (GO:0009653);; Biological Process: embryo development (GO:0009790);; Biological Process: programmed ce…	K06776|1e-64|hmg:100208023|similar to Receptor-type tyrosine-protein phosphatase kappa	Tyrosine-protein phosphatase 99A (Precursor) GN=Ptp99A OS=Drosophila melanogaster (Fruit fly) PE=2 SV=2	Receptor-type tyrosine-protein phosphatase zeta [Crassostrea gigas]
CGI_10025668	up	[T]	Signal transduction mechanisms	Biological Process: mitotic cell cycle (GO:0000278);; Molecular Function: protein tyrosine phosphatase activity (GO:0004725);; Molecular Function: protein binding (GO:0005515);; Cellular Component: nucleus (GO:0005634);; Biological Process: germ-band extension (GO:0007377);; Biological Process: axon guidance (GO:0007411);; Biological Process: negative regulation of cell proliferation (GO:0008285)…	K05696|1e-123|bfo:BRAFLDRAFT_68592|hypothetical protein	Tyrosine-protein phosphatase non-receptor type 61F GN=Ptp61F OS=Drosophila melanogaster (Fruit fly) PE=1 SV=1	Tyrosine-protein phosphatase non-receptor type 1 [Crassostrea gigas]
CGI_10004091	up	--	--	--	Molecular Function: nucleic acid binding (GO:0003676);; Molecular Function: RNA binding (GO:0003723);; Biological Process: metabolic process (GO:0008152);; Cellular Component: small nuclear ribonucleoprotein complex (GO:0030532);;	K13218|0.0|nvi:100119465|NV17185	U1 small nuclear ribonucleoprotein A GN=snf OS=Drosophila melanogaster (Fruit fly) PE=1 SV=1	Regulator of differentiation 1 [Crassostrea gigas]
CGI_10011307	up	--	--	--	Biological Process: regulation of alternative mRNA splicing, via spliceosome (GO:0000381);; Biological Process: mRNA splicing, via spliceosome (GO:0000398);; Biological Process: tissue homeostasis (GO:0001894);; Molecular Function: RNA binding (GO:0003723);; Cellular Component: extracellular region (GO:0005576);; Cellular Component: U2-type spliceosomal complex (GO:0005684);; Biological Process: …	K11095|3e-49|ame:725416|Snrpc	U1 small nuclear ribonucleoprotein C GN=PHUM222080 OS=Pediculus humanus subsp. corporis (Body louse) PE=3 SV=1	U1 small nuclear ribonucleoprotein C [Crassostrea gigas]
CGI_10018217	up	[H]	Coenzyme transport and metabolism	Cellular Component: mitochondrial inner membrane (GO:0005743);; Biological Process: cellular biosynthetic process (GO:0044249);; Biological Process: organic substance biosynthetic process (GO:1901576);;	--	Ubiquinone biosynthesis protein COQ4 homolog, mitochondrial (Precursor) GN=AAEL014646 OS=Aedes aegypti (Yellowfever mosquito) PE=3 SV=1	Ubiquinone biosynthesis protein COQ4-like protein, mitochondrial [Crassostrea gigas]
CGI_10027499	up	--	--	--	Molecular Function: catalytic activity (GO:0003824);; Biological Process: single-organism process (GO:0044699);;	--	Venom phospholipase A1 (Precursor) OS=Polybia paulista (Neotropical social wasp) PE=1 SV=1	Pancreatic lipase-related protein 2 [Crassostrea gigas]
CGI_10010014	up	[R]	General function prediction only	Molecular Function: histone acetyltransferase activity (GO:0004402);; Cellular Component: Ada2/Gcn5/Ada3 transcription activator complex (GO:0005671);; Cellular Component: microtubule associated complex (GO:0005875);; Biological Process: chromatin remodeling (GO:0006338);; Biological Process: apoptotic process (GO:0006915);; Biological Process: mitotic G2 DNA damage checkpoint (GO:0007095);; Biol…	--	Protein will die slowly GN=wds OS=Drosophila melanogaster (Fruit fly) PE=2 SV=1	WD repeat-containing protein 5 [Crassostrea gigas]
CGI_10020521	up	[P]	Inorganic ion transport and metabolism	Biological Process: single-organism cellular process (GO:0044763);; Biological Process: localization (GO:0051179);;	K14689|1e-109|nvi:100123888|NV10868	Probable zinc transporter protein DDB_G0283629 GN=DDB_G0283629 OS=Dictyostelium discoideum (Slime mold) PE=3 SV=1	Zinc transporter 8 [Crassostrea gigas]
CGI_10003866	up	[P]	Inorganic ion transport and metabolism	Biological Process: border follicle cell migration (GO:0007298);; Biological Process: ovarian nurse cell to oocyte transport (GO:0007300);; Cellular Component: synaptic vesicle (GO:0008021);; Cellular Component: membrane (GO:0016020);; Molecular Function: enzyme regulator activity (GO:0030234);; Cellular Component: axon (GO:0030424);; Biological Process: regulation of catecholamine metabolic proc…	K14718|1e-81|tgu:100224804|solute carrier family 39 (zinc transporter), member 12	Zinc transporter foi (Precursor) GN=foi OS=Drosophila melanogaster (Fruit fly) PE=1 SV=3	Zinc transporter ZIP12 [Crassostrea gigas]
